# Supplementary material for: Postnatal Mouse Brain Region‐Resolved Peptidomic Resource of Conditional Ndel1 Loss: Comparison of Acidic and Alcoholic Extraction Strategies
Source: J Neurochem. 2025 Dec 23;169(12):e70330. doi: 10.1111/jnc.70330 (PMC12724395; doi:10.1111/jnc.70330)
Supplement: Supplementary file 2 — Table S2: List of identified peptide sequences used for the analysis presented in this study for each brain region and extraction methods. This table includes the comprehensive peptidomic quantification datasets for Ndel1 conditional knockout and control mice. [file JNC-169-0-s002.xlsx]

## Sheet: Cortex MeOH
Peptide identifier	Ions used in quantitation	Ions	Deconvoluted peptide ions	Deconvoluted charges	Retention time (min)	Neutral mass	Score	Sequence		Modifications	Accession	Description	Max fold change	Highest mean condition	Lowest mean condition	Anova	Maximum CV	abundance media	20181219_Joana_01_LF_67min_UDMSE_002	20181219_Joana_05_LF_67min_UDMSE_001	20181219_Joana_09_LF_67min_UDMSE_001	20181219_Joana_13_LF_67min_UDMSE_002	20181219_Joana_01_LF_67min_UDMSE_002	20181219_Joana_05_LF_67min_UDMSE_001	20181219_Joana_09_LF_67min_UDMSE_001	20181219_Joana_13_LF_67min_UDMSE_002	20181219_Joana_01_LF_67min_UDMSE_002	20181219_Joana_05_LF_67min_UDMSE_001	20181219_Joana_09_LF_67min_UDMSE_001	20181219_Joana_13_LF_67min_UDMSE_002				FUNÇÃO
8.55_1572.7169n	0	1	#300	3	8.54502	1572.72	55.93	SGAHGEEGSARMWKA	único		P43024|CX6A1_MOUSE	Cytochrome c oxidase subunit 6A1, mitochondrial OS=Mus musculus OX=10090 GN=Cox6a1 PE=1 SV=2	1.26779	KO	WT	0.0308344	4.37876	11255.8	10234	9619.27	12215.7	12954.1	5089.02	123.472	5101.9	3419.17	3	0	1	2
11.19_507.2779n	0	1	#7400	1	11.1894	507.278	24.57	GPVVH	único		Q8K400|STXB5_MOUSE	Syntaxin-binding protein 5 OS=Mus musculus OX=10090 GN=Stxbp5 PE=1 SV=3	1.5625	KO	WT	0.0124256	7.06019	1982.96	1542.48	1552.87	2538.97	2297.52	767.025	19.9324	1060.41	606.419	0	0	0	0
11.19_507.2779n	0	1	#7400	1	11.1894	507.278	29.98	PGVVH	único		P55088|AQP4_MOUSE	Aquaporin-4 OS=Mus musculus OX=10090 GN=Aqp4 PE=1 SV=2	1.5625	KO	WT	0.0124256	7.06019	1982.96	1542.48	1552.87	2538.97	2297.52	767.025	19.9324	1060.41	606.419	0	0	0	0
7.30_618.2899n	0	1	#642	1	7.29943	618.29	41.77	VLSGED	único		P01942|HBA_MOUSE	Hemoglobin subunit alpha OS=Mus musculus OX=10090 GN=Hba PE=1 SV=2	1.86223	KO	WT	0.0132325	8.9816	7234.66	4883.86	5226.67	8816.18	10011.9	2428.58	67.0888	3682.1	2642.61	0	0	0	1
19.28_3136.6299n	0	1	#15405	6	19.2761	3136.63	31.06	MLLPATMSDKPDMAEIEKFDKSKLKKT	único	[1] M(+42.01)	P20065|TYB4_MOUSE	Thymosin beta-4 OS=Mus musculus OX=10090 GN=Tmsb4x PE=1 SV=1	1.90138	KO	WT	0.00553307	6.69628	690.801	472.804	479.573	948.286	862.543	235.11	6.15573	396.053	227.664	0	0	0	0
20.32_4372.2689n	0	1	#4829	7	20.317	4372.27	57.91	KPDMAEIEKFDKSKLKKTETQEKNPLPSKETIEQEKQ	único		P20065|TYB4_MOUSE	Thymosin beta-4 OS=Mus musculus OX=10090 GN=Tmsb4x PE=1 SV=1	2.02653	WT	KO	0.026771	16.103	15751.5	18692.2	23496	10661.6	10156.4	9295.01	301.591	4452.82	2680.74	1	0	1	1
10.76_1599.8334n	0	2	#86479,#1816	2,3	10.7633	1599.83	54.83	SDLHAHKLRVDPVN	único		P01942|HBA_MOUSE	Hemoglobin subunit alpha OS=Mus musculus OX=10090 GN=Hba PE=1 SV=2	2.2266	WT	KO	0.0235263	16.2411	15158.8	21972.5	19870.3	10475.2	8317.05	10926.2	255.052	4374.98	2195.25	0	0	0	0
7.54_470.2135n	1	1	#1943	1	7.53847	470.213	25.51	PSGNP	único		P54254|ATX1_MOUSE	Ataxin-1 OS=Mus musculus OX=10090 GN=Atxn1 PE=1 SV=2	2.37338	KO	WT	0.0237924	19.2623	4032.68	2716.53	2065.23	5636.43	5712.52	1350.84	26.509	2354.07	1507.79	1	0	0	1
8.14_700.3026n	0	1	#4887	1	8.13523	700.303	34.75	QDENPV	único		P04370|MBP_MOUSE	Myelin basic protein OS=Mus musculus OX=10090 GN=Mbp PE=1 SV=2	2.42203	KO	WT	0.00338351	5.42599	2441.64	1372.26	1481.76	3575.37	3337.16	682.38	19.0197	1493.26	880.827	0	0	0	1
8.17_1259.6694n	0	1	#3039	2	8.16938	1259.67	31.71	VLSGEDKSNIKA	único		P01942|HBA_MOUSE	Hemoglobin subunit alpha OS=Mus musculus OX=10090 GN=Hba PE=1 SV=2	2.72441	KO	WT	0.0188245	16.1558	7598.98	4400.15	3761.1	12387.4	9847.3	2188.05	48.277	5173.6	2599.15	1	0	1	0
8.41_660.3106n	0	1	#4134	1	8.40842	660.311	39.55	GVISDGN	único		P14152|MDHC_MOUSE	Malate dehydrogenase, cytoplasmic OS=Mus musculus OX=10090 GN=Mdh1 PE=1 SV=3	3.04609	KO	WT	0.0157367	19.6629	8954.57	4391.2	4461.36	11608.2	15357.5	2183.6	57.2654	4848.2	4053.54	0	0	1	1
6.81_1315.6244n	0	1	#3211	2	6.8051	1315.62	38.75	GKIGGHGAEYGAEA	único		P01942|HBA_MOUSE	Hemoglobin subunit alpha OS=Mus musculus OX=10090 GN=Hba PE=1 SV=2	3.21337	KO	WT	0.0228718	20.9653	5238.81	2118.1	2855.41	8798.88	7182.84	1053.26	36.6516	3674.87	1895.88	1	0	1	2
11.70_1656.8154n	0	1	#1927	3	11.7016	1656.82	60.41	KIGGHGAEYGAEALER	único		P01942|HBA_MOUSE	Hemoglobin subunit alpha OS=Mus musculus OX=10090 GN=Hba PE=1 SV=2	5.0662	KO	WT	0.0310067	35.3737	12814.8	4785.91	3664.07	26758.6	16050.7	2379.88	47.0315	11175.8	4236.51	1	0	1	3
18.37_2054.0266n	0	1	#3356	4	18.3717	2054.03	44.19	FSREKMDLTAKELTEEK	único		P14152|MDHC_MOUSE	Malate dehydrogenase, cytoplasmic OS=Mus musculus OX=10090 GN=Mdh1 PE=1 SV=3	5.77739	KO	WT	0.0357692	40.5994	15550.1	5906.19	3271.46	21778.4	31244.5	2936.95	41.992	9095.78	8246.85	1	0	2	2
6.50_688.3555n	0	1	#9951	1	6.49777	688.356	24.33	YEHKI	único		P06745|G6PI_MOUSE	Glucose-6-phosphate isomerase OS=Mus musculus OX=10090 GN=Gpi PE=1 SV=4	6.29486	KO	WT	0.0349472	48.7873	1479.13	545.425	265.629	2394.52	2710.95	271.222	3.40958	1000.08	715.544	0	0	0	0
10.11_642.3367n	0	1	#1457	1	10.1145	642.337	32.93	SEPIR	único	[1] S(+42.01)	P20357|MTAP2_MOUSE	Microtubule-associated protein 2 OS=Mus musculus OX=10090 GN=Map2 PE=1 SV=2	6.95076	KO	WT	0.00990125	24.2534	14544.4	3971.34	3345.92	21069	29791.5	1974.82	42.9477	8799.52	7863.33	0	0	2	1
10.11_642.3367n	0	1	#1457	1	10.1145	642.337	32.93	SEPLR	único	[1] S(+42.01)			6.95076	KO	WT	0.00990125	24.2534	14544.4	3971.34	3345.92	21069	29791.5	1974.82	42.9477	8799.52	7863.33	0	0	2	1
8.85_490.2742n	0	1	#11962	1	8.85233	490.274	36.25	SSGIK	único				7.54086	KO	WT	0.00131401	9.0655	750.356	164.446	186.973	1372.04	1277.96	81.7736	2.39996	573.035	337.313	0	0	0	0
8.85_490.2742n	0	1	#11962	1	8.85233	490.274	36.25	SSGLK	único		Q03265|ATPA_MOUSE	ATP synthase subunit alpha, mitochondrial OS=Mus musculus OX=10090 GN=Atp5f1a PE=1 SV=1	7.54086	KO	WT	0.00131401	9.0655	750.356	164.446	186.973	1372.04	1277.96	81.7736	2.39996	573.035	337.313	0	0	0	0				This gene encodes a subunit of mitochondrial ATP synthase. Mitochondrial ATP synthase catalyzes ATP synthesis, using an electrochemical gradient of protons across the inner membrane during oxidative phosphorylation. ATP synthase is composed of two linked multi-subunit complexes: the soluble catalytic core, F1, and the membrane-spanning component, Fo, comprising the proton channel. The catalytic p…
7.30_542.2707n	0	1	#1317	1	7.29943	542.271	24.76	GVPTAG	único	[1] G(+42.01)			12.4212	KO	WT	0.039535	70.0733	12315.7	2744.62	925.904	21803.4	23789	1364.81	11.8848	9106.25	6279	0	0	1	3
7.30_542.2707n	0	1	#1317	1	7.29943	542.271	37.9	VDPVN	único		P01942|HBA_MOUSE	Hemoglobin subunit alpha OS=Mus musculus OX=10090 GN=Hba PE=1 SV=2	12.4212	KO	WT	0.039535	70.0733	12315.7	2744.62	925.904	21803.4	23789	1364.81	11.8848	9106.25	6279	0	0	1	3
12.16_2000.9379n	0	2	#7522,#740	2,3	12.1618	2000.94	27.36	FETSALKEDMTRSTELGS	único		P20357|MTAP2_MOUSE	Microtubule-associated protein 2 OS=Mus musculus OX=10090 GN=Map2 PE=1 SV=2	14.004	WT	KO	0.0417605	67.8696	31906.1	30976.1	88142.2	4624.37	3881.61	15403.4	1131.38	1931.38	1024.53	2	1	1	1
18.30_1610.7287n	0	1	#11920	2	18.3035	1610.73	36.34	GTCQDAAIVGYKDSPS	único		P62962|PROF1_MOUSE	Profilin-1 OS=Mus musculus OX=10090 GN=Pfn1 PE=1 SV=2	21.0269	WT	KO	0.0087958	36.3977	221.458	531.627	313.99	22.2863	17.9296	264.36	4.03033	9.30792	4.73244	1	0	0	0
9.01_803.4055n	0	1	#17589	1	9.0052	803.405	44.6	DKVSLQD	único		P20357|MTAP2_MOUSE	Microtubule-associated protein 2 OS=Mus musculus OX=10090 GN=Map2 PE=1 SV=2	223.262	KO	WT	0.0212603	141.421	129.593	2.31147	0	302.741	213.321	1.14942	0	126.441	56.3051	0	0	0	0
16.15_901.4089n	1	1	#444	1	16.1538	901.409	63.03	NAANVGWNG	único		P34884|MIF_MOUSE	Macrophage migration inhibitory factor OS=Mus musculus OX=10090 GN=Mif PE=1 SV=2	228.216	WT	KO	0.0152713	66.4538	1976.01	2085.83	5783.72	24.4196	10.0633	1037.21	74.239	10.1989	2.65616	1	0	0	0
14.28_729.4033n	0	1	#22159	1	14.2773	729.403	29.08	IQTQQL	único		P52480|KPYM_MOUSE	Pyruvate kinase PKM OS=Mus musculus OX=10090 GN=Pkm PE=1 SV=4	407.471	KO	WT	0.0500767	141.421	1278.47	12.5195	0	2515.62	2585.72	6.22555	0	1050.65	682.49	0	0	1	1
14.28_729.4033n	0	1	#22159	1	14.2773	729.403	29.08	LQTQQL	único				407.471	KO	WT	0.0500767	141.421	1278.47	12.5195	0	2515.62	2585.72	6.22555	0	1050.65	682.49	0	0	1	1
19.34_719.3182n	0	1	#13448	1	19.3443	719.318	24.2	VDFPQD	único		P08249|MDHM_MOUSE	Malate dehydrogenase, mitochondrial OS=Mus musculus OX=10090 GN=Mdh2 PE=1 SV=3	566.053	KO	WT	0.00287049	141.421	80.0344	0.564564	0	140.64	178.933	0.280739	0	58.7387	47.2286	0	0	0	0
19.34_719.3182n	0	1	#13448	1	19.3443	719.318	35.98	VDPENF	único		P02088|HBB1_MOUSE	Hemoglobin subunit beta-1 OS=Mus musculus OX=10090 GN=Hbb-b1 PE=1 SV=2	566.053	KO	WT	0.00287049	141.421	80.0344	0.564564	0	140.64	178.933	0.280739	0	58.7387	47.2286	0	0	0	0
9.07_752.3410n	0	1	#1659	1	9.0737	752.341	42.62	YVVSGND	único		Q9QYR6|MAP1A_MOUSE	Microtubule-associated protein 1A OS=Mus musculus OX=10090 GN=Map1a PE=1 SV=2	Infinity	KO	WT	0.000114323	9.67332	151.826	0	0	282.882	324.422	0	0	118.146	85.6296	0	0	0	0				Enables cytoskeletal anchor activity; cytoskeletal protein binding activity; and ionotropic glutamate receptor binding activity. Involved in several processes, including axo-dendritic protein transport; learning or memory; and negative regulation of protein localization to microtubule. Acts upstream of or within photoreceptor cell maintenance and sensory perception of sound. Located in several ce…
12.88_1289.6786n	0	1	#69506	3	12.8788	1289.68	53.13	SDLHAHKLRVD	único		P01942|HBA_MOUSE	Hemoglobin subunit alpha OS=Mus musculus OX=10090 GN=Hba PE=1 SV=2	Infinity	KO	WT	0.0014493	19.4613	9.49928	0	0	16.3841	21.613	0	0	6.84286	5.70465	0	0	0	0
15.35_603.3268n	0	1	#25952	1	15.3521	603.327	27.11	KTSQV	único	[1] K(+42.01)	P14873|MAP1B_MOUSE	Microtubule-associated protein 1B OS=Mus musculus OX=10090 GN=Map1b PE=1 SV=2	Infinity	KO	WT	0.00311811	46.1819	112.859	0	0	299.427	152.008	0	0	125.056	40.1219	0	0	0	0
18.30_1107.4728n	0	1	#3074	1	18.3035	1107.47	46.63	DVGQTVDDPY	único		P18760|COF1_MOUSE	Cofilin-1 OS=Mus musculus OX=10090 GN=Cfl1 PE=1 SV=3	Infinity	WT	KO	0.00490577	66.5287	404.323	1189.06	428.235	0	0	591.278	5.49676	0	0	1	0	0	0
19.98_780.4042n	0	1	#27728	1	19.9753	780.404	33.82	SFPTTKT	único		P01942|HBA_MOUSE	Hemoglobin subunit alpha OS=Mus musculus OX=10090 GN=Hba PE=1 SV=2	Infinity	KO	WT	0.00575867	65.263	196.982	0	0	212.158	575.771	0	0	88.6083	151.972	0	0	0	0
29.34_731.4089n	0	1	#83575	1	29.342	731.409	28.41	VLGHHLG	único		P02088|HBB1_MOUSE	Hemoglobin subunit beta-1 OS=Mus musculus OX=10090 GN=Hbb-b1 PE=1 SV=2	Infinity	KO	WT	0.00811718	80.6952	389.057	0	0	1222.11	334.121	0	0	510.415	88.1898	0	0	0	0
7.27_491.2218n	0	1	#47336	1	7.26528	491.222	29.44	SITDG	único		Q03265|ATPA_MOUSE	ATP synthase subunit alpha, mitochondrial OS=Mus musculus OX=10090 GN=Atp5f1a PE=1 SV=1	Infinity	KO	WT	0.0107816	89.1534	386.047	0	0	285.359	1258.83	0	0	119.181	332.263	0	0	0	1
7.27_491.2218n	0	1	#47336	1	7.26528	491.222	29.44	SLTDG	único				Infinity	KO	WT	0.0107816	89.1534	386.047	0	0	285.359	1258.83	0	0	119.181	332.263	0	0	0	1
25.38_1540.7464n	0	1	#52495	1	25.3841	1540.75	40.24	MAPSTTPVTPAQNNL	único		Q61548|AP180_MOUSE	Clathrin coat assembly protein AP180 OS=Mus musculus OX=10090 GN=Snap91 PE=1 SV=1	Infinity	KO	WT	0.0152448	81.6892	59.8339	0	0	188.791	50.5441	0	0	78.8491	13.3409	0	0	0	0
24.04_613.3427n	0	1	#1990	1	24.0361	613.343	26.13	KPQLE	único		P14873|MAP1B_MOUSE	Microtubule-associated protein 1B OS=Mus musculus OX=10090 GN=Map1b PE=1 SV=2	Infinity	KO	WT	0.022754	123.126	3059.63	0	0	791.628	11446.9	0	0	330.625	3021.36	0	0	0	1
19.55_790.3537n	0	1	#30689	1	19.5492	790.354	36.05	MDKNEL	único	[1] M(+42.01)	P63101|1433Z_MOUSE	14-3-3 protein zeta/delta OS=Mus musculus OX=10090 GN=Ywhaz PE=1 SV=1	Infinity	KO	WT	0.0479588	135.479	4083.04	0	0	343.148	15989	0	0	143.316	4220.23	0	0	0	1

## Sheet: Cortex Acetic
Peptide identifier	Ions used in quantitation	Ions	Deconvoluted peptide ions	Deconvoluted charges	Retention time (min)	Neutral mass	Score	unique	Sequence	Modifications	Accession	Description	Max fold change	Highest mean condition	Lowest mean condition	Anova	Maximum CV	abundance media	20181219_Joana_17_LF_67min_UDMSE_001	20181219_Joana_21_LF_67min_UDMSE_001	20181219_Joana_25_LF_67min_UDMSE_001	20181219_Joana_29_LF_67min_UDMSE_001	20181219_Joana_17_LF_67min_UDMSE_001	20181219_Joana_21_LF_67min_UDMSE_001	20181219_Joana_25_LF_67min_UDMSE_001	20181219_Joana_29_LF_67min_UDMSE_001	20181219_Joana_17_LF_67min_UDMSE_001	20181219_Joana_21_LF_67min_UDMSE_001	20181219_Joana_25_LF_67min_UDMSE_001	20181219_Joana_29_LF_67min_UDMSE_001
4.25_1658.7844n	0	1	#16769	4	4.24565	1658.78	26.97	único	RGSGKDSHTRTTHYG		P04370|MBP_MOUSE	Myelin basic protein OS=Mus musculus OX=10090 GN=Mbp PE=1 SV=2	2.14014	KO	WT	0.0131837	12.1726	501.615	314.262	324.71	742.596	624.892	66.6594	3.23581	61.5208	122.509	0	0	0	0
10.22_929.4020n	0	1	#2375	2	10.217	929.402	57.28	único	MAYMASKE		P16858|G3P_MOUSE	Glyceraldehyde-3-phosphate dehydrogenase OS=Mus musculus OX=10090 GN=Gapdh PE=1 SV=2	6.09653	KO	WT	0.0505845	56.2021	2707.99	1066.48	459.889	5264.24	4041.34	226.216	4.5829	436.119	792.3	0	0	0	0
26.82_675.3621n	0	1	#55	1	26.8167	675.362	44.85	único	VNPTVF		P17742|PPIA_MOUSE	Peptidyl-prolyl cis-trans isomerase A OS=Mus musculus OX=10090 GN=Ppia PE=1 SV=2	7.89481	WT	KO	0.0205694	36.121	13021.5	17211.2	29019.1	3342.45	2513.35	3650.74	289.183	276.907	492.739	1	0	0	1
18.37_810.4322n	0	1	#106276	1	18.3717	810.432	25.05	único	PARAAAAAA	[1] P(+42.01)	O08784|TCOF_MOUSE	Treacle protein OS=Mus musculus OX=10090 GN=Tcof1 PE=1 SV=1	213.73	KO	WT	0.0494162	141.421	86.8921	1.61863	0	47.105	298.845	0.343334	0	3.90244	58.5882	0	0	0	0
24.38_844.3974n	0	1	#2426	1	24.3775	844.397	54.62	único	MVGPIEEA		P56480|ATPB_MOUSE	ATP synthase subunit beta, mitochondrial OS=Mus musculus OX=10090 GN=Atp5f1b PE=1 SV=2	2699.19	KO	WT	0.0408715	141.421	14755.6	21.8586	0	25055.7	33944.7	4.63651	0	2075.75	6654.82	0	0	1	1
15.59_709.3603n	0	1	#13522	1	15.5912	709.36	43.23	único	PTTKTY		P01942|HBA_MOUSE	Hemoglobin subunit alpha OS=Mus musculus OX=10090 GN=Hba PE=1 SV=2	14621.6	KO	WT	0.0137897	141.421	1365.25	0.373463	0	727.967	4732.65	0.0792166	0	60.3088	927.83	0	0	0	1
43.66_822.4298n	0	1	#52	1	43.6559	822.43	52.99	único	VNPTVFF		P17742|PPIA_MOUSE	Peptidyl-prolyl cis-trans isomerase A OS=Mus musculus OX=10090 GN=Ppia PE=1 SV=2	Infinity	WT	KO	0.0499279	136.781	6618.36	434.28	26039.2	0	0	92.1169	259.486	0	0	0	0	0	0
49.56_3552.9088n	0	1	#31974	7	49.5588	3552.91	32.22	único	VLGHHLGKDFTPAAQAAFQKVVAGVATALAHKYH		P02089|HBB2_MOUSE	Hemoglobin subunit beta-2 OS=Mus musculus OX=10090 GN=Hbb-b2 PE=1 SV=2	Infinity	WT	KO	0.00914211	83.2194	343.902	283.066	1092.54	0	0	60.0422	10.8874	0	0	0	0	0	0
47.19_2424.3543n	0	2	#35160,#2430	3,4	47.188	2424.35	65.56	único	VYFGSGFAAPFFIVRHQLLKK		P17665|COX7C_MOUSE	Cytochrome c oxidase subunit 7C, mitochondrial OS=Mus musculus OX=10090 GN=Cox7c PE=1 SV=1	Infinity	WT	KO	0.0246797	115.482	558.484	2029.06	204.873	0	0	430.393	2.04161	0	0	1	0	0	0
35.91_1711.8051n	0	1	#10296	2	35.9104	1711.81	36.71	único	TQQLHAAMADTFLEH		P52480|KPYM_MOUSE	Pyruvate kinase PKM OS=Mus musculus OX=10090 GN=Pkm PE=1 SV=4	Infinity	KO	WT	8.79706e-06	3.73631	1851.28	0	0	3604.73	3800.37	0	0	298.636	745.059	0	0	0	1
24.21_1098.5306n	0	1	#22680	1	24.2068	1098.53	28.06	único	PDEVGGEALGR		P02089|HBB2_MOUSE	Hemoglobin subunit beta-2 OS=Mus musculus OX=10090 GN=Hbb-b2 PE=1 SV=2	Infinity	KO	WT	1.65112e-05	5.30487	2565.96	0	0	4939.41	5324.42	0	0	409.209	1043.85	0	0	1	1
17.60_739.4278n	0	1	#27516	1	17.6043	739.428	36.06	único	IIANPVN		P08249|MDHM_MOUSE	Malate dehydrogenase, mitochondrial OS=Mus musculus OX=10090 GN=Mdh2 PE=1 SV=3	Infinity	KO	WT	6.92781e-05	9.9075	1148.74	0	0	2458.44	2136.53	0	0	203.671	418.864	0	0	0	1
18.44_1357.7810n	0	1	#37468	3	18.44	1357.78	25.58	único	VKVGVNGFGRIGR		P16858|G3P_MOUSE	Glyceraldehyde-3-phosphate dehydrogenase OS=Mus musculus OX=10090 GN=Gapdh PE=1 SV=2	Infinity	KO	WT	0.000100896	11.8189	1049.53	0	0	2274.49	1923.64	0	0	188.432	377.128	0	0	0	1
12.33_1105.4827n	0	1	#21172	1	12.3325	1105.48	37.59	único	NAGPNTNGSQF		Q9CR16|PPID_MOUSE	Peptidyl-prolyl cis-trans isomerase D OS=Mus musculus OX=10090 GN=Ppid PE=1 SV=3	Infinity	KO	WT	0.000207836	19.4831	3786.01	0	0	8615.2	6528.86	0	0	713.731	1279.98	0	0	1	1
28.64_940.4916n	0	1	#62853	1	28.6428	940.492	31.59	único	TDPVSIGPVG		Q80YN3|BCAS1_MOUSE	Breast carcinoma-amplified sequence 1 homolog OS=Mus musculus OX=10090 GN=Bcas1 PE=1 SV=3	Infinity	KO	WT	0.000207866	14.1999	271.93	0	0	489.252	598.468	0	0	40.5324	117.329	0	0	0	0
10.66_737.3486n	0	1	#86416	1	10.6609	737.349	25.78	único	THVPGGGN		P10637|TAU_MOUSE	Microtubule-associated protein tau OS=Mus musculus OX=10090 GN=Mapt PE=1 SV=3	Infinity	KO	WT	0.000247959	12.3538	65.2329	0	0	119.069	141.863	0	0	9.86435	27.812	0	0	0	0
13.58_752.3900n	0	1	#77618	1	13.5781	752.39	24.53	único	YKQPFA		O08585|CLCA_MOUSE	Clathrin light chain A OS=Mus musculus OX=10090 GN=Clta PE=1 SV=2	Infinity	KO	WT	0.000287421	19.7534	1007.13	0	0	1732.91	2295.6	0	0	143.564	450.05	0	0	0	1
19.69_810.4137n	0	1	#59133	1	19.6858	810.414	38.06	único	WGKIGGHG		P01942|HBA_MOUSE	Hemoglobin subunit alpha OS=Mus musculus OX=10090 GN=Hba PE=1 SV=2	Infinity	KO	WT	0.000771853	22.0724	72.7273	0	0	122.753	168.157	0	0	10.1695	32.9669	0	0	0	0
20.73_535.2651n	0	1	#3630	1	20.7268	535.265	44.11	único	IAGFE				Infinity	KO	WT	0.00101062	42.5971	4591.21	0	0	11948.2	6416.61	0	0	989.858	1257.97	0	0	1	1
20.73_535.2651n	0	1	#3630	1	20.7268	535.265	44.11	único	LAGFE		Q03265|ATPA_MOUSE	ATP synthase subunit alpha, mitochondrial OS=Mus musculus OX=10090 GN=Atp5f1a PE=1 SV=1	Infinity	KO	WT	0.00101062	42.5971	4591.21	0	0	11948.2	6416.61	0	0	989.858	1257.97	0	0	1	1
10.52_588.3150n	0	1	#7434	1	10.5243	588.315	31.04	único	DVIKD				Infinity	KO	WT	0.00126709	47.6104	4943.83	0	0	6558.92	13216.4	0	0	543.378	2591.06	0	0	1	1
10.52_588.3150n	0	1	#7434	1	10.5243	588.315	31.04	único	DVLKD		P03365|POL_MMTVB	Gag-Pro-Pol polyprotein OS=Mouse mammary tumor virus (strain BR6) OX=11758 GN=gag-pro-pol PE=1 SV=3	Infinity	KO	WT	0.00126709	47.6104	4943.83	0	0	6558.92	13216.4	0	0	543.378	2591.06	0	0	1	1
24.75_1558.7833n	0	1	#11351	2	24.7532	1558.78	24.44	único	IGEKLDEREAGITE		P17751|TPIS_MOUSE	Triosephosphate isomerase OS=Mus musculus OX=10090 GN=Tpi1 PE=1 SV=5	Infinity	KO	WT	0.00145893	55.0858	12714.6	0	0	15524.1	35334.2	0	0	1286.11	6927.24	0	0	1	1
11.77_828.3930n	1	1	#18590	1	11.7699	828.393	24.66	único	SHALHHQ		P03365|POL_MMTVB	Gag-Pro-Pol polyprotein OS=Mouse mammary tumor virus (strain BR6) OX=11758 GN=gag-pro-pol PE=1 SV=3	Infinity	KO	WT	0.00149195	37.2366	276.714	0	0	699.147	407.709	0	0	57.9213	79.9309	0	0	0	0
26.46_604.2905n	0	1	#12125	1	26.4589	604.29	30.93	único	INDPF		P16858|G3P_MOUSE	Glyceraldehyde-3-phosphate dehydrogenase OS=Mus musculus OX=10090 GN=Gapdh PE=1 SV=2	Infinity	KO	WT	0.00306083	71.7731	6975.27	0	0	21030.6	6870.47	0	0	1742.29	1346.95	0	0	1	1
26.46_604.2905n	0	1	#12125	1	26.4589	604.29	30.93	único	LNDPF				Infinity	KO	WT	0.00306083	71.7731	6975.27	0	0	21030.6	6870.47	0	0	1742.29	1346.95	0	0	1	1
11.92_985.4423n	0	1	#1648	1	11.9227	985.442	54.44	único	VNPDEVGGEA		P02089|HBB2_MOUSE	Hemoglobin subunit beta-2 OS=Mus musculus OX=10090 GN=Hbb-b2 PE=1 SV=2	Infinity	KO	WT	0.00323182	80.2418	24415.8	0	0	21124.8	76538.5	0	0	1750.1	15005.3	0	0	1	1
6.16_1103.5089n	0	1	#25736	1	6.1563	1103.51	47.99	único	KVNSDEVGGEA		P02088|HBB1_MOUSE	Hemoglobin subunit beta-1 OS=Mus musculus OX=10090 GN=Hbb-b1 PE=1 SV=2	Infinity	KO	WT	0.00335033	52.9645	238.249	0	0	654.953	298.042	0	0	54.26	58.4308	0	0	0	0
24.10_878.4011n	0	1	#51860	1	24.1044	878.401	26.85	único	ANLPNGYM		Q64332|SYN2_MOUSE	Synapsin-2 OS=Mus musculus OX=10090 GN=Syn2 PE=1 SV=2	Infinity	KO	WT	0.00375229	67.6388	1367.65	0	0	1427.07	4043.54	0	0	118.226	792.732	0	0	0	1
47.22_1655.9549n	0	1	#67921	2	47.2221	1655.95	27.12	único	FLAGGIAAAVSKTAVAPI		P48962|ADT1_MOUSE	ADP/ATP translocase 1 OS=Mus musculus OX=10090 GN=Slc25a4 PE=1 SV=4	Infinity	KO	WT	0.00380128	56.7068	262.934	0	0	736.728	315.006	0	0	61.0347	61.7566	0	0	0	0
20.66_803.4345n	0	1	#13639	1	20.6585	803.435	32.8	único	SLSNKLT	[1] S(+42.01)	P09411|PGK1_MOUSE	Phosphoglycerate kinase 1 OS=Mus musculus OX=10090 GN=Pgk1 PE=1 SV=4	Infinity	KO	WT	0.00453919	75.2662	1910.77	0	0	1787.67	5855.42	0	0	148.101	1147.95	0	0	0	1
33.73_1132.5940n	0	1	#29844	1	33.7266	1132.59	39.8	único	LGGAVFSGAGNIA		Q91ZZ3|SYUB_MOUSE	Beta-synuclein OS=Mus musculus OX=10090 GN=Sncb PE=1 SV=1	Infinity	KO	WT	0.00463504	78.9955	3082.33	0	0	9608.12	2721.18	0	0	795.99	533.485	0	0	1	1
20.04_783.4516n	0	1	#16144	1	20.0438	783.452	37.16	único	IVIQNPT		P62627|DLRB1_MOUSE	Dynein light chain roadblock-type 1 OS=Mus musculus OX=10090 GN=Dynlrb1 PE=1 SV=3	Infinity	KO	WT	0.00536646	83.6923	3229.58	0	0	10281.6	2636.67	0	0	851.789	516.916	0	0	1	1
32.43_1054.5730n	1	1	#9460	1	32.4305	1054.57	25.84	único	SKGPAVGIDLG	[1] S(+42.01)	P63017|HSP7C_MOUSE	Heat shock cognate 71 kDa protein OS=Mus musculus OX=10090 GN=Hspa8 PE=1 SV=1	Infinity	KO	WT	0.00541796	83.7673	3125.06	0	0	9952.21	2548.02	0	0	824.497	499.537	0	0	1	1
23.71_628.3467n	0	1	#37060	1	23.7125	628.347	26.7	único	EKPIT	[1] E(+42.01)			Infinity	KO	WT	0.00593177	75.8751	685.037	0	0	635.004	2105.14	0	0	52.6073	412.711	0	0	0	0
23.71_628.3467n	0	1	#37060	1	23.7125	628.347	26.7	único	EKPLT	[1] E(+42.01)	P14873|MAP1B_MOUSE	Microtubule-associated protein 1B OS=Mus musculus OX=10090 GN=Map1b PE=1 SV=2	Infinity	KO	WT	0.00593177	75.8751	685.037	0	0	635.004	2105.14	0	0	52.6073	412.711	0	0	0	0
27.86_740.4073n	0	1	#38089	1	27.8574	740.407	28.4	único	VEGLPIN		P14152|MDHC_MOUSE	Malate dehydrogenase, cytoplasmic OS=Mus musculus OX=10090 GN=Mdh1 PE=1 SV=3	Infinity	KO	WT	0.00665183	82.1688	1012.69	0	0	848.591	3202.17	0	0	70.3021	627.781	0	0	0	1
19.04_682.4037n	0	1	#8231	1	19.0368	682.404	30.54	único	IVIQNP		P62627|DLRB1_MOUSE	Dynein light chain roadblock-type 1 OS=Mus musculus OX=10090 GN=Dynlrb1 PE=1 SV=3	Infinity	KO	WT	0.00801048	95.0219	2853.78	0	0	1872.61	9542.5	0	0	155.138	1870.8	0	0	0	1
18.41_1348.7437n	0	1	#99880	3	18.4059	1348.74	24.28	único	KEFKAKEAAALGS		Q9CR51|VATG1_MOUSE	V-type proton ATPase subunit G 1 OS=Mus musculus OX=10090 GN=Atp6v1g1 PE=1 SV=3	Infinity	KO	WT	0.00802803	68.5976	101.755	0	0	104.796	302.225	0	0	8.68189	59.2509	0	0	0	0
12.40_775.3838n	0	1	#16661	1	12.4008	775.384	41.26	único	FTPAAQAA		P02089|HBB2_MOUSE	Hemoglobin subunit beta-2 OS=Mus musculus OX=10090 GN=Hbb-b2 PE=1 SV=2	Infinity	KO	WT	0.00810446	93.0639	2023.54	0	0	1383.85	6710.29	0	0	114.646	1315.55	0	0	0	1
20.95_671.3840n	0	1	#19809	1	20.9479	671.384	33.31	único	VIGAVVD		P56480|ATPB_MOUSE	ATP synthase subunit beta, mitochondrial OS=Mus musculus OX=10090 GN=Atp5f1b PE=1 SV=2	Infinity	KO	WT	0.0147729	109.239	1665.84	0	0	5905.19	758.161	0	0	489.219	148.637	0	0	1	0
24.07_1989.9690n	0	1	#76632	2	24.0702	1989.97	35.97	único	AASPGEAPAASEGATAPATPAPV		Q61548|AP180_MOUSE	Clathrin coat assembly protein AP180 OS=Mus musculus OX=10090 GN=Snap91 PE=1 SV=1	Infinity	KO	WT	0.0154756	110.189	1586.18	0	0	5644.14	700.599	0	0	467.592	137.352	0	0	1	1
29.03_1130.5888n	0	1	#17045	1	29.0346	1130.59	34.64	único	ASSDIQVKEL	[1] A(+42.01)	P54227|STMN1_MOUSE	Stathmin OS=Mus musculus OX=10090 GN=Stmn1 PE=1 SV=2	Infinity	KO	WT	0.0184	119.203	3580.99	0	0	1125.2	13198.8	0	0	93.2177	2587.6	0	0	0	1
5.83_653.3541n	0	1	#14994	1	5.8327	653.354	33.08	único	TSKYR		P01942|HBA_MOUSE	Hemoglobin subunit alpha OS=Mus musculus OX=10090 GN=Hba PE=1 SV=2	Infinity	KO	WT	0.018481	116.218	2012.25	0	0	717.216	7331.78	0	0	59.4182	1437.39	0	0	0	1
22.09_1155.5509n	0	1	#12843	1	22.0911	1155.55	42.2	único	VNPDEVGGEALG		P02089|HBB2_MOUSE	Hemoglobin subunit beta-2 OS=Mus musculus OX=10090 GN=Hbb-b2 PE=1 SV=2	Infinity	KO	WT	0.0189219	116.233	1822.51	0	0	649.203	6640.83	0	0	53.7836	1301.93	0	0	0	1
29.34_731.4089n	0	1	#83575	1	29.342	731.409	28.41	único	VLGHHLG		P02089|HBB2_MOUSE	Hemoglobin subunit beta-2 OS=Mus musculus OX=10090 GN=Hbb-b2 PE=1 SV=2	Infinity	KO	WT	0.0219531	105.172	216.901	0	0	111.193	756.412	0	0	9.21188	148.294	0	0	0	0
22.67_655.2992n	0	1	#32760	1	22.6716	655.299	25.38	único	FGSGFAA		P17665|COX7C_MOUSE	Cytochrome c oxidase subunit 7C, mitochondrial OS=Mus musculus OX=10090 GN=Cox7c PE=1 SV=1	Infinity	KO	WT	0.02196	114.796	784.044	0	0	295.228	2840.95	0	0	24.4583	556.965	0	0	0	1
25.18_596.3251n	0	1	#58448	1	25.1792	596.325	29.08	único	SRPVP	[1] S(+42.01)	Q80YN3|BCAS1_MOUSE	Breast carcinoma-amplified sequence 1 homolog OS=Mus musculus OX=10090 GN=Bcas1 PE=1 SV=3	Infinity	KO	WT	0.0221606	113.23	598.747	0	0	238.709	2156.28	0	0	19.776	422.737	0	0	0	1
28.83_856.4353n	0	1	#22394	1	28.8298	856.435	45.13	único	PTTKTYF		P01942|HBA_MOUSE	Hemoglobin subunit alpha OS=Mus musculus OX=10090 GN=Hba PE=1 SV=2	Infinity	KO	WT	0.0229197	117.139	963.105	0	0	330.733	3521.69	0	0	27.3998	690.423	0	0	0	1
25.35_987.4489n	0	1	#7219	1	25.3499	987.449	25.55	único	DITADDEPL		P17742|PPIA_MOUSE	Peptidyl-prolyl cis-trans isomerase A OS=Mus musculus OX=10090 GN=Ppia PE=1 SV=2	Infinity	KO	WT	0.0241187	120.29	1354.22	0	0	5012.18	404.707	0	0	415.237	79.3423	0	0	1	0
20.35_499.3414n	0	1	#27145	1	20.3512	499.341	33.85	único	IAALI				Infinity	KO	WT	0.0279518	117.361	469.388	0	0	159.714	1717.84	0	0	13.2316	336.78	0	0	0	0
20.35_499.3414n	1	1	#27145	1	20.3512	499.341	33.85	único	IAALL		Q80U30|CL16A_MOUSE	Protein CLEC16A OS=Mus musculus OX=10090 GN=Clec16a PE=1 SV=2	Infinity	KO	WT	0.0279518	117.361	469.388	0	0	159.714	1717.84	0	0	13.2316	336.78	0	0	0	0
19.34_719.3182n	0	1	#13448	1	19.3443	719.318	24.2	único	VDFPQD		P08249|MDHM_MOUSE	Malate dehydrogenase, mitochondrial OS=Mus musculus OX=10090 GN=Mdh2 PE=1 SV=3	Infinity	KO	WT	0.0356881	132.141	4271.42	0	0	560.608	16525.1	0	0	46.4439	3239.73	0	0	0	1
19.34_719.3182n	0	1	#13448	1	19.3443	719.318	35.98	único	VDPENF		P02089|HBB2_MOUSE	Hemoglobin subunit beta-2 OS=Mus musculus OX=10090 GN=Hbb-b2 PE=1 SV=2	Infinity	KO	WT	0.0356881	132.141	4271.42	0	0	560.608	16525.1	0	0	46.4439	3239.73	0	0	0	1
31.01_888.4388n	0	1	#23841	1	31.014	888.439	26.14	único	ALPGDNVGF		P62631|EF1A2_MOUSE	Elongation factor 1-alpha 2 OS=Mus musculus OX=10090 GN=Eef1a2 PE=1 SV=1	Infinity	KO	WT	0.0367238	129.43	1686.45	0	0	286.002	6459.81	0	0	23.694	1266.44	0	0	0	2
22.33_795.3344n	0	1	#18476	1	22.3301	795.334	34.55	único	FDITADD		P17742|PPIA_MOUSE	Peptidyl-prolyl cis-trans isomerase A OS=Mus musculus OX=10090 GN=Ppia PE=1 SV=2	Infinity	KO	WT	0.0372888	127.825	1070.53	0	0	4076.28	205.848	0	0	337.702	40.3562	0	0	1	0
29.24_541.3115n	0	1	#5413	1	29.2395	541.311	25.3	único	TGIPI	[1] T(+42.01)	O70250|PGAM2_MOUSE	Phosphoglycerate mutase 2 OS=Mus musculus OX=10090 GN=Pgam2 PE=1 SV=3	Infinity	KO	WT	0.0390487	110.086	66.2061	0	0	235.486	29.3389	0	0	19.509	5.75185	0	0	0	0
29.24_541.3115n	0	1	#5413	1	29.2395	541.311	25.3	único	TGLPL	[1] T(+42.01)			Infinity	KO	WT	0.0390487	110.086	66.2061	0	0	235.486	29.3389	0	0	19.509	5.75185	0	0	0	0
19.04_556.3230n	0	1	#25590	1	19.0368	556.323	28.19	único	LPGAIS				Infinity	KO	WT	0.04001	130.2	1449.08	0	0	229.966	5566.37	0	0	19.0517	1091.28	0	0	0	1
19.04_556.3230n	0	1	#25590	1	19.0368	556.323	28.19	único	LPGALS		P01942|HBA_MOUSE	Hemoglobin subunit alpha OS=Mus musculus OX=10090 GN=Hba PE=1 SV=2	Infinity	KO	WT	0.04001	130.2	1449.08	0	0	229.966	5566.37	0	0	19.0517	1091.28	0	0	0	1
28.23_2657.3067n	0	1	#16544	3	28.233	2657.31	47.79	único	KGNDISSGTVLSDYVGSGPPSGTGLHR		P70296|PEBP1_MOUSE	Phosphatidylethanolamine-binding protein 1 OS=Mus musculus OX=10090 GN=Pebp1 PE=1 SV=3	Infinity	KO	WT	0.042307	119.874	167.176	0	0	617.76	50.9427	0	0	51.1787	9.98726	0	0	0	0
31.15_511.2474n	0	1	#15800	1	31.1506	511.247	24.66	único	AGFAF				Infinity	KO	WT	0.0426266	116.688	107.822	0	0	37.7149	393.572	0	0	3.12451	77.1594	0	0	0	0
47.09_890.4996n	1	1	#4873	1	47.0855	890.5	27.95	único	VLVYGGRGA		Q8BVI4|DHPR_MOUSE	Dihydropteridine reductase OS=Mus musculus OX=10090 GN=Qdpr PE=1 SV=2	Infinity	KO	WT	0.0443161	137.19	15379	0	0	60595.4	920.373	0	0	5020.07	180.438	0	0	1	0

## Sheet: Striatum MeOH
																			Normalized abundance				Raw abundance				Spectral counts
							Best identification												WT		KO		WT		KO		WT		KO
Peptide identifier	Ions used in quantitation	Ions	Deconvoluted peptide ions	Deconvoluted charges	Retention time (min)	Neutral mass	Score	Sequence		Modifications	Accession	Description	Max fold change	Highest mean condition	Lowest mean condition	Anova	Maximum CV	abundancia média	20181219_Joana_18_LF_67min_UDMSE_001	20181219_Joana_22_LF_67min_UDMSE_001	20181219_Joana_26_LF_67min_UDMSE_001	20181219_Joana_30_LF_67min_UDMSE_001	20181219_Joana_18_LF_67min_UDMSE_001	20181219_Joana_22_LF_67min_UDMSE_001	20181219_Joana_26_LF_67min_UDMSE_001	20181219_Joana_30_LF_67min_UDMSE_001	20181219_Joana_18_LF_67min_UDMSE_001	20181219_Joana_22_LF_67min_UDMSE_001	20181219_Joana_26_LF_67min_UDMSE_001	20181219_Joana_30_LF_67min_UDMSE_001
20.15_2850.4324n	0	1	#563	5	20.1463	2850.43	67.49	DKPDMGEIASFDKAKLKKTETQEKN	único		Q6ZWY8|TYB10_MOUSE	Thymosin beta-10 OS=Mus musculus OX=10090 GN=Tmsb10 PE=1 SV=3	1.15705	WT	KO	0.0373392	2.93409	85822.3	93937.2	90204.8	77922.7	81224.6	5938.17	3431.2	2666.28	3348.97	1	1	1	1
19.58_1153.6963n	0	1	#1154	2	19.5834	1153.7	49.99	FAKLVRPPVQ	único		Q9DB20|ATPO_MOUSE	ATP synthase subunit O, mitochondrial OS=Mus musculus OX=10090 GN=Atp5po PE=1 SV=1	1.22615	KO	WT	0.0433505	5.96906	11433	9837.95	10705	12436.1	12752.8	621.898	407.196	425.525	525.809	0	0	0	0
16.36_1093.5702n	1	1	#3939	2	16.3587	1093.57	50.86	FSSLSQAVKQ	único		Q64332|SYN2_MOUSE	Synapsin-2 OS=Mus musculus OX=10090 GN=Syn2 PE=1 SV=2	1.36919	WT	KO	0.00615725	3.43026	13068.1	15470.9	14738.1	11085.7	10977.8	977.978	560.607	379.319	452.624	1	0	0	0
19.69_1875.0695n	0	2	#12479,#1642	3,4	19.6858	1875.07	60.41	LGVAAAYKFGVAEPRKKA	único		Q9CPQ1|COX6C_MOUSE	Cytochrome c oxidase subunit 6C OS=Mus musculus OX=10090 GN=Cox6c PE=1 SV=3	1.39274	KO	WT	0.0454231	9.76789	4958.52	4236.5	4052.77	5373.71	6171.1	267.807	154.159	183.872	254.44	0	0	0	0
27.62_1664.8522n	0	2	#8043,#828	2,3	27.6191	1664.85	33	YNELRVAPDEHPIL	único		Q8BFZ3|ACTBL_MOUSE	Beta-actin-like protein 2 OS=Mus musculus OX=10090 GN=Actbl2 PE=1 SV=1	1.43482	WT	KO	0.0155695	6.02428	90102.3	107938	104448	70858.8	77164.3	6823.21	3973	2424.58	3181.56	3	2	2	2
27.62_1664.8522n	0	2	#8043,#828	2,3	27.6191	1664.85	55.3	YNELRVAPEEHPVL	único		P63260|ACTG_MOUSE	Actin, cytoplasmic 2 OS=Mus musculus OX=10090 GN=Actg1 PE=1 SV=1	1.43482	WT	KO	0.0155695	6.02428	90102.3	107938	104448	70858.8	77164.3	6823.21	3973	2424.58	3181.56	3	2	2	2
5.31_1590.7549n	3	3	#2418,#169,#11638	2,3,4	5.30912	1590.75	55.6	YDATYETKESKKE	único		P18760|COF1_MOUSE	Cofilin-1 OS=Mus musculus OX=10090 GN=Cfl1 PE=1 SV=3	1.48449	WT	KO	0.00562448	3.59265	211584	246421	259267	167692	172956	15577.3	9861.97	5737.92	7131.12	1	1	1	1
13.94_1157.4999n	0	2	#57872,#987	1,2	13.9358	1157.5	56.14	AGEYDHLPEQ	único		P56480|ATPB_MOUSE	ATP synthase subunit beta, mitochondrial OS=Mus musculus OX=10090 GN=Atp5f1b PE=1 SV=2	1.59398	WT	KO	0.0466032	14.837	18520.9	22592.3	22931.4	15778.1	12781.8	1428.16	872.263	539.879	527.004	1	1	1	1
29.17_2088.1988n	1	1	#1054	4	29.1712	2088.2	84.35	VRLLLPGELAKHAVSEGTKA	único		P10854|H2B1M_MOUSE	Histone H2B type 1-M OS=Mus musculus OX=10090 GN=H2bc14 PE=1 SV=2	1.62161	KO	WT	0.0134235	6.64738	6548.93	5230.95	4761.27	7846.06	8357.45	330.67	181.109	268.469	344.586	0	0	0	0
23.17_1460.7874n	0	1	#2792	3	23.1661	1460.79	53.16	PELKASIKKGEDF	único		P08249|MDHM_MOUSE	Malate dehydrogenase, mitochondrial OS=Mus musculus OX=10090 GN=Mdh2 PE=1 SV=3	1.66834	WT	KO	0.0444785	14.7378	3878.56	5053.54	4646.5	3210.05	2604.15	319.456	176.743	109.838	107.371	0	0	0	0
10.76_558.3016n	0	1	#1758	1	10.7633	558.302	28.57	DAILQ	único		Q8CIQ7|DOCK3_MOUSE	Dedicator of cytokinesis protein 3 OS=Mus musculus OX=10090 GN=Dock3 PE=1 SV=1	1.69726	WT	KO	0.00196063	2.96068	13482	16612	17322.5	10102.4	9891.25	1050.12	658.91	345.675	407.826	1	1	0	0
10.76_558.3016n	0	1	#1758	1	10.7633	558.302	39.27	IVVDN	único				1.69726	WT	KO	0.00196063	2.96068	13482	16612	17322.5	10102.4	9891.25	1050.12	658.91	345.675	407.826	1	1	0	0
10.76_558.3016n	0	1	#1758	1	10.7633	558.302	39.27	LVVDN	único		Q8BFZ3|ACTBL_MOUSE	Beta-actin-like protein 2 OS=Mus musculus OX=10090 GN=Actbl2 PE=1 SV=1	1.69726	WT	KO	0.00196063	2.96068	13482	16612	17322.5	10102.4	9891.25	1050.12	658.91	345.675	407.826	1	1	0	0
31.25_2162.2229n	0	1	#4374	4	31.2531	2162.22	88.26	FGSGFAAPFFIVRHQLLKK	único		P17665|COX7C_MOUSE	Cytochrome c oxidase subunit 7C, mitochondrial OS=Mus musculus OX=10090 GN=Cox7c PE=1 SV=1	1.72273	KO	WT	0.0400753	15.8625	2022.14	1651.99	1318.77	2596.11	2521.71	104.429	50.1633	88.8312	103.972	0	0	0	0
14.76_1805.8137n	1	1	#1854	2	14.7553	1805.81	40.12	KEQPGNTVSSGQEDFPS	único		Q99P72|RTN4_MOUSE	Reticulon-4 OS=Mus musculus OX=10090 GN=Rtn4 PE=1 SV=2	1.72798	WT	KO	0.0288464	9.63984	47310.3	55849.9	64020.7	32400.4	36970.1	3530.51	2435.21	1108.64	1524.31	1	1	1	1
18.27_1948.9068n	0	1	#422	3	18.2693	1948.91	49.42	GANNMPKQVEVRMHDSH	único		P43006|EAA2_MOUSE	Excitatory amino acid transporter 2 OS=Mus musculus OX=10090 GN=Slc1a2 PE=1 SV=1	1.76037	WT	KO	0.0130234	7.9964	81849	110298	98492.4	61203.3	57402.5	6972.4	3746.44	2094.19	2366.76	1	2	1	1
18.24_2379.0716n	3	3	#9451,#206,#167	2,3,4	18.2352	2379.07	61.48	ASTEGANNMPKQVEVRMHDSH	único	[1] A(+42.01)	P43006|EAA2_MOUSE	Excitatory amino acid transporter 2 OS=Mus musculus OX=10090 GN=Slc1a2 PE=1 SV=1	1.76193	WT	KO	0.00017981	0.939308	214123	271379	275008	155624	154482	17155	10460.7	5325	6369.42	3	4	3	3
18.25_2266.0262n	2	2	#1062,#280	3,4	18.2522	2266.03	64	STEGANNMPKQVEVRMHDSH	único		P43006|EAA2_MOUSE	Excitatory amino acid transporter 2 OS=Mus musculus OX=10090 GN=Slc1a2 PE=1 SV=1	1.76978	WT	KO	0.00170271	2.37938	129617	162853	168427	95140.2	92046.8	10294.7	6406.61	3255.42	3795.18	2	3	3	3
26.95_588.3045n	0	1	#2924	1	26.9533	588.304	26.97	IPTCR	único		Q60771|CLD11_MOUSE	Claudin-11 OS=Mus musculus OX=10090 GN=Cldn11 PE=1 SV=1	1.77996	KO	WT	0.0433232	17.2205	18374.5	13153.3	13285.2	26394.9	20664.5	831.475	505.342	903.153	852.019	0	0	0	0
26.95_588.3045n	0	1	#2924	1	26.9533	588.304	26.97	LPTCR	único				1.77996	KO	WT	0.0433232	17.2205	18374.5	13153.3	13285.2	26394.9	20664.5	831.475	505.342	903.153	852.019	0	0	0	0
18.25_2179.0061n	0	2	#1328,#2261	3,4	18.2522	2179.01	55.11	TEGANNMPKQVEVRMHDSH	único		P43006|EAA2_MOUSE	Excitatory amino acid transporter 2 OS=Mus musculus OX=10090 GN=Slc1a2 PE=1 SV=1	1.80533	WT	KO	0.000577329	1.53057	59867.6	77887.8	76220	43073.6	42288.9	4923.62	2899.25	1473.85	1743.61	1	1	1	1
17.67_1659.8171n	0	1	#9784	2	17.6725	1659.82	25.71	AFAAPSPASTASPAKAES	único		Q61548|AP180_MOUSE	Clathrin coat assembly protein AP180 OS=Mus musculus OX=10090 GN=Snap91 PE=1 SV=1	1.85364	WT	KO	0.0411328	17.03	17741.6	24172.1	21925.7	10937	13931.8	1528.02	834.007	374.233	574.419	1	1	1	1
11.41_1940.0149n	0	2	#57687,#6343	2,3	11.4113	1940.01	51.92	LTEAPLNPKANREKMTQ	único		P63260|ACTG_MOUSE	Actin, cytoplasmic 2 OS=Mus musculus OX=10090 GN=Actg1 PE=1 SV=1	1.87743	WT	KO	0.0442638	18.9674	12435	18403.2	14050.5	8709.47	8576.8	1163.35	534.453	298.012	353.629	1	1	1	1
34.90_832.4755n	0	1	#10700	1	34.9038	832.476	25.44	LKYLAPE	único				1.89193	WT	KO	0.0163531	11.1943	7870.93	11113.7	9483.29	5326.57	5560.19	702.541	360.724	182.259	229.252	1	1	0	0
26.49_632.3202n	1	1	#359	1	26.4931	632.32	41.17	LAGFEP	único		Q03265|ATPA_MOUSE	ATP synthase subunit alpha, mitochondrial OS=Mus musculus OX=10090 GN=Atp5f1a PE=1 SV=1	1.92078	WT	KO	0.0314916	15.2226	96160.4	112861	140089	68931.1	62760.4	7134.44	5328.69	2358.62	2587.67	1	1	1	1
32.53_1160.6319n	0	1	#308	2	32.533	1160.63	41.27	LVVYPWTQR	único		P02088|HBB1_MOUSE	Hemoglobin subunit beta-1 OS=Mus musculus OX=10090 GN=Hbb-b1 PE=1 SV=2	1.93882	KO	WT	0.0394271	14.0842	112419	68887	84125.6	134758	161905	4354.64	3199.96	4611.03	6675.49	1	1	1	1
7.78_770.3477n	0	1	#413	1	7.7775	770.348	24.31	LTTEEH	único	[1] L(+42.01)	A0A087WPF7|AUTS2_MOUSE	Autism susceptibility gene 2 protein homolog OS=Mus musculus OX=10090 GN=Auts2 PE=1 SV=2	1.96876	WT	KO	0.027185	13.7584	35600.9	51811.8	42624.4	25372.3	22595.1	3275.24	1621.34	868.164	931.619	1	1	1	1
7.78_770.3477n	0	1	#413	1	7.7775	770.348	57.94	PVDPGSEA	único		O55042|SYUA_MOUSE	Alpha-synuclein OS=Mus musculus OX=10090 GN=Snca PE=1 SV=2	1.96876	WT	KO	0.027185	13.7584	35600.9	51811.8	42624.4	25372.3	22595.1	3275.24	1621.34	868.164	931.619	1	1	1	1
17.71_1380.7284n	0	1	#7345	3	17.7067	1380.73	60.15	LSDADVQKQIKH	único		P50518|VATE1_MOUSE	V-type proton ATPase subunit E 1 OS=Mus musculus OX=10090 GN=Atp6v1e1 PE=1 SV=2	2.02826	WT	KO	0.0216573	14.8037	4446.1	6063.11	5848.47	2629.03	3243.79	383.275	222.463	89.9577	133.744	0	0	0	0
12.64_590.2469n	1	1	#260	1	12.6398	590.247	38.91	SNHAY	único		P05064|ALDOA_MOUSE	Fructose-bisphosphate aldolase A OS=Mus musculus OX=10090 GN=Aldoa PE=1 SV=2	2.06055	WT	KO	0.017405	12.0613	46623	65653	59905	33065.5	27868.6	4150.21	2278.66	1131.4	1149.05	1	1	1	1
9.38_1053.5494n	2	2	#2549,#11	1,2	9.38103	1053.55	64.74	VHLTDAEKAA	único		P02088|HBB1_MOUSE	Hemoglobin subunit beta-1 OS=Mus musculus OX=10090 GN=Hbb-b1 PE=1 SV=2	2.06124	KO	WT	0.0370992	18.5045	1.37242e+06	779322	1.01397e+06	1.73719e+06	1.95921e+06	49264.2	38569.2	59441.5	80780.2	5	2	4	6
25.28_2013.0131n	0	1	#8370	4	25.2817	2013.01	75.91	LASHHPADFTPAVHASLDK	único		P01942|HBA_MOUSE	Hemoglobin subunit alpha OS=Mus musculus OX=10090 GN=Hba PE=1 SV=2	2.0651	KO	WT	0.0348784	14.9616	4460.01	3218.07	2602.31	6551.06	5468.59	203.428	98.9863	224.158	225.475	0	0	0	0
18.71_3543.7509n	0	1	#13679	5	18.7132	3543.75	41.05	DKVSLQDPSALATSKESSKDEEPLKDKADKVAD	único		P20357|MTAP2_MOUSE	Microtubule-associated protein 2 OS=Mus musculus OX=10090 GN=Map2 PE=1 SV=2	2.06619	WT	KO	0.0323043	14.9155	2636.77	3928.44	3178.85	1580.97	1858.83	248.334	120.917	54.096	76.6413	0	0	0	0
20.56_4359.2336n	0	1	#1906	7	20.556	4359.23	46.85	DKPDMAEIEKFDKSKLKKTETQEKNPLPSKETIEQEK	único		P20065|TYB4_MOUSE	Thymosin beta-4 OS=Mus musculus OX=10090 GN=Tmsb4x PE=1 SV=1	2.08113	KO	WT	0.00616075	6.12085	67708.7	42270.5	45630.6	95425.6	87508	2672.1	1735.69	3265.18	3608.04	1	1	1	1
18.27_2077.9465n	0	1	#571	3	18.2693	2077.95	47.72	EGANNMPKQVEVRMHDSH	único		P43006|EAA2_MOUSE	Excitatory amino acid transporter 2 OS=Mus musculus OX=10090 GN=Slc1a2 PE=1 SV=1	2.13516	WT	KO	0.0107293	10.5669	56628	82894.6	71368.3	37030.6	35218.4	5240.12	2714.7	1267.08	1452.09	1	1	1	1
4.99_1656.8286n	0	2	#1656,#7214	3,4	4.98796	1656.83	60.41	KIGGHGAEYGAEALER	único		P01942|HBA_MOUSE	Hemoglobin subunit alpha OS=Mus musculus OX=10090 GN=Hba PE=1 SV=2	2.14946	KO	WT	0.0425983	18.5493	23542	12989	16910.8	29011.4	35257	821.089	643.249	992.683	1453.68	0	1	2	2
12.64_850.4001n	2	2	#978,#1156	1,2	12.6398	850.4	55.09	FISNHAY	único		P05064|ALDOA_MOUSE	Fructose-bisphosphate aldolase A OS=Mus musculus OX=10090 GN=Aldoa PE=1 SV=2	2.15781	WT	KO	0.0409625	22.118	48662.4	56103.3	76905.6	31153.6	30487	3546.53	2925.33	1065.98	1257.01	2	2	2	2
22.64_2387.1837n	0	1	#278	4	22.6374	2387.18	65.67	LSGEDKSNIKAAWGKIGGHGAEY	único		P01942|HBA_MOUSE	Hemoglobin subunit alpha OS=Mus musculus OX=10090 GN=Hba PE=1 SV=2	2.17633	KO	WT	0.029934	19.5711	124948	67786.9	89562.2	172029	170414	4285.09	3406.76	5886.31	7026.34	2	3	3	3
12.64_703.3305n	0	1	#3696	1	12.6398	703.33	38.05	ISNHAY	único		P05064|ALDOA_MOUSE	Fructose-bisphosphate aldolase A OS=Mus musculus OX=10090 GN=Aldoa PE=1 SV=2	2.19319	WT	KO	0.00991071	9.67344	10700.8	15275.2	14123.4	7160.69	6243.8	965.609	537.226	245.017	257.438	1	1	0	0
9.38_704.3371n	0	1	#1740	1	9.38103	704.337	43.98	TDAEKAA	único		P02088|HBB1_MOUSE	Hemoglobin subunit beta-1 OS=Mus musculus OX=10090 GN=Hbb-b1 PE=1 SV=2	2.25427	KO	WT	0.0242773	15.1428	17739.9	12069.9	9735.13	22804.8	26349.7	762.991	370.304	780.311	1086.42	1	0	1	1
36.32_1323.7036n	1	1	#6	2	36.3202	1323.7	53.07	LVVYPWTQRY	único		P02088|HBB1_MOUSE	Hemoglobin subunit beta-1 OS=Mus musculus OX=10090 GN=Hbb-b1 PE=1 SV=2	2.28762	KO	WT	0.0213733	17.0751	1.43799e+06	884882	864705	1.75957e+06	2.24281e+06	55937.1	32891.5	60207.3	92473.4	1	1	1	2
9.38_817.4214n	0	1	#458	1	9.38103	817.421	52.28	LTDAEKAA	único		P02088|HBB1_MOUSE	Hemoglobin subunit beta-1 OS=Mus musculus OX=10090 GN=Hbb-b1 PE=1 SV=2	2.39781	KO	WT	0.0242262	15.5742	48386.5	31617.5	25344.5	62546.9	74037.1	1998.68	964.052	2140.17	3052.62	1	1	1	1
25.88_2131.0508n	0	1	#1080	2	25.8784	2131.05	65.17	AFAAPSPASTASPAKAESSGVID	único		Q61548|AP180_MOUSE	Clathrin coat assembly protein AP180 OS=Mus musculus OX=10090 GN=Snap91 PE=1 SV=1	2.39866	WT	KO	0.0179909	14.9572	89800.2	113350	140162	55610.6	50078.3	7165.32	5331.47	1902.83	2064.77	1	1	1	1
13.13_2199.1000n	0	1	#1337	4	13.1341	2199.1	39.57	DHARHGFLPRHRDTGILDS	único		P04370|MBP_MOUSE	Myelin basic protein OS=Mus musculus OX=10090 GN=Mbp PE=1 SV=2	2.44307	KO	WT	0.0151171	14.1545	103437	54070.4	66097.8	153919	139660	3418.02	2514.22	5266.66	5758.31	1	1	1	1
25.18_739.3761n	0	1	#18867	1	25.1792	739.376	25.01	DEGLPPI	único		P56480|ATPB_MOUSE	ATP synthase subunit beta, mitochondrial OS=Mus musculus OX=10090 GN=Atp5f1b PE=1 SV=2	2.51762	WT	KO	0.00193047	5.26991	996.501	1403.31	1449.54	545.464	587.689	88.7091	55.1375	18.6641	24.231	0	0	0	0
27.79_2963.4994n	0	1	#23502	4	27.7891	2963.5	61.4	ADKPDMGEIASFDKAKLKKTETQEKN	único	[1] A(+42.01)	Q6ZWY8|TYB10_MOUSE	Thymosin beta-10 OS=Mus musculus OX=10090 GN=Tmsb10 PE=1 SV=3	2.58566	WT	KO	0.025602	21.482	1457.98	2422.13	1783.32	812.207	814.246	153.113	67.8338	27.7913	33.5721	0	0	0	0
29.36_2234.1193n	2	2	#15286,#265	2,3	29.3591	2234.12	40.92	ASSDIQVKELEKRASGQAFE	único	[1] A(+42.01)	P54227|STMN1_MOUSE	Stathmin OS=Mus musculus OX=10090 GN=Stmn1 PE=1 SV=2	2.64804	WT	KO	0.0429401	28.1864	174912	270608	237251	115006	76781.3	17106.3	9024.53	3935.16	3165.76	2	2	1	1
7.33_768.4068n	0	1	#9707	1	7.33358	768.407	28.52	IAQQPVN	único		P52503|NDUS6_MOUSE	NADH dehydrogenase [ubiquinone] iron-sulfur protein 6, mitochondrial OS=Mus musculus OX=10090 GN=Ndufs6 PE=1 SV=2	2.66249	WT	KO	0.0496192	28.846	352.6	617.221	408.087	176.802	208.292	39.0171	15.5228	6.04962	8.58807	0	0	0	0
9.38_644.3081n	0	1	#15022	1	9.38103	644.308	26.2	PKNSAE	único				2.68049	WT	KO	0.00240072	5.83241	1347.13	2043.15	1881.3	713.567	750.514	129.156	71.5608	24.4161	30.9444	0	0	0	0
15.45_1216.5977n	0	1	#2537	2	15.4546	1216.6	29.83	KVNSDEVGGEAL	único		P02088|HBB1_MOUSE	Hemoglobin subunit beta-1 OS=Mus musculus OX=10090 GN=Hbb-b1 PE=1 SV=2	2.69271	KO	WT	0.00228361	6.63121	45455.3	24777.7	24460.2	69400.1	63183.3	1566.3	930.415	2374.66	2605.11	1	1	1	2
10.80_543.3295n	0	1	#11641	1	10.7975	543.329	31.37	LISVA	único	[1] L(+42.01)			2.73626	WT	KO	0.0432811	26.8507	1782.18	3105.99	2114.76	865.592	1042.4	196.343	80.441	29.618	42.9789	0	0	0	0
10.80_543.3295n	0	1	#11641	1	10.7975	543.329	31.37	LLSVA	único	[1] L(+42.01)	P63101|1433Z_MOUSE	14-3-3 protein zeta/delta OS=Mus musculus OX=10090 GN=Ywhaz PE=1 SV=1	2.73626	WT	KO	0.0432811	26.8507	1782.18	3105.99	2114.76	865.592	1042.4	196.343	80.441	29.618	42.9789	0	0	0	0
11.74_1663.7146n	2	2	#37183,#1243	2,3	11.7357	1663.71	25.38	RWHISAWTECSVSC	único		Q769J6|ATS13_MOUSE	A disintegrin and metalloproteinase with thrombospondin motifs 13 OS=Mus musculus OX=10090 GN=Adamts13 PE=1 SV=1	3.04016	KO	WT	0.0349328	24.3164	78318.9	34080.3	43460.2	138134	97601.1	2154.36	1653.14	4726.54	4024.19	1	1	1	1
39.37_3801.8839n	0	1	#3796	5	39.374	3801.88	27.15	AKDENERASLSPMDEPVPDSESPVEKVLSPLRSPP	único		P14873|MAP1B_MOUSE	Microtubule-associated protein 1B OS=Mus musculus OX=10090 GN=Map1b PE=1 SV=2	3.10272	WT	KO	0.018782	20.483	7295.24	12632.3	9436.03	3754.27	3358.33	798.543	358.927	128.46	138.467	0	0	0	0
32.53_686.3526n	0	1	#15759	1	32.533	686.353	28.69	PNAVMR	único		Q8CGF7|TCRG1_MOUSE	Transcription elongation regulator 1 OS=Mus musculus OX=10090 GN=Tcerg1 PE=1 SV=2	3.27766	KO	WT	0.0143171	14.8067	5299.97	2719.36	2236.58	7271.59	8972.32	171.902	85.075	248.812	369.937	0	0	0	0
32.53_686.3526n	0	1	#15759	1	32.533	686.353	51.41	PWTQR	único		P02088|HBB1_MOUSE	Hemoglobin subunit beta-1 OS=Mus musculus OX=10090 GN=Hbb-b1 PE=1 SV=2	3.27766	KO	WT	0.0143171	14.8067	5299.97	2719.36	2236.58	7271.59	8972.32	171.902	85.075	248.812	369.937	0	0	0	0
39.32_1804.8524n	0	2	#13817,#972	2,3	39.3227	1804.85	61	FASFPTTKTYFPHFD	único		P01942|HBA_MOUSE	Hemoglobin subunit alpha OS=Mus musculus OX=10090 GN=Hba PE=1 SV=2	3.35859	KO	WT	0.0116704	17.5336	81701.8	32842	42138.1	131675	120152	2076.08	1602.85	4505.53	4953.98	1	1	2	2
25.42_1715.9349n	0	1	#32774	2	25.4183	1715.93	54.53	IAQQPVNEVEHRIIA	único		P52503|NDUS6_MOUSE	NADH dehydrogenase [ubiquinone] iron-sulfur protein 6, mitochondrial OS=Mus musculus OX=10090 GN=Ndufs6 PE=1 SV=2	3.36435	WT	KO	0.0154011	21.0114	2288.58	3405.96	3650.85	892.944	1204.58	215.305	138.871	30.5539	49.666	0	0	0	0
32.89_1485.7658n	0	1	#2286	3	32.8907	1485.77	54.95	HRDTGILDSIGRF	único		P04370|MBP_MOUSE	Myelin basic protein OS=Mus musculus OX=10090 GN=Mbp PE=1 SV=2	3.43586	KO	WT	0.0100165	17.3749	20790.9	9305.07	9442.99	36164.8	28250.8	588.213	359.191	1237.45	1164.81	1	1	1	1
5.01_1770.8885n	0	1	#2915	4	5.01317	1770.89	28.84	DHARHGFLPRHRDTG	único		P04370|MBP_MOUSE	Myelin basic protein OS=Mus musculus OX=10090 GN=Mbp PE=1 SV=2	3.60153	KO	WT	0.0482508	35.568	5355.48	1742.27	2913.12	7143.51	9623.02	110.136	110.809	244.43	396.766	0	0	0	1
9.45_730.4023n	0	1	#8439	1	9.44932	730.402	40.5	KMLPDK	único		P18760|COF1_MOUSE	Cofilin-1 OS=Mus musculus OX=10090 GN=Cfl1 PE=1 SV=3	3.63197	WT	KO	0.0397965	31.7516	4784.61	9187.94	5818.69	2328.09	1803.72	580.809	221.331	79.6604	74.3693	0	0	0	0
33.23_1853.0088n	0	2	#21349,#3697	2,3	33.2322	1853.01	24.47	AIVEALVGKDMANQVKAP	único		Q99LX0|PARK7_MOUSE	Parkinson disease protein 7 homolog OS=Mus musculus OX=10090 GN=Park7 PE=1 SV=1	3.64592	KO	WT	0.0113761	19.3937	1981.91	858.53	847.831	2684.06	3537.2	54.2713	32.2497	91.8404	145.842	0	0	0	0
27.06_1610.8395n	0	1	#14975	2	27.0557	1610.84	39.95	VEVMPQNQKAIGNAL	único		Q9DCX2|ATP5H_MOUSE	ATP synthase subunit d, mitochondrial OS=Mus musculus OX=10090 GN=Atp5pd PE=1 SV=3	4.13485	KO	WT	0.00331543	11.5078	2445.78	947.286	957.952	4259.46	3618.42	59.882	36.4385	145.746	149.191	0	0	1	1
5.46_777.2917n	0	1	#4380	1	5.45708	777.292	48.54	DHAGDYT	único		P10637|TAU_MOUSE	Microtubule-associated protein tau OS=Mus musculus OX=10090 GN=Mapt PE=1 SV=3	4.26574	WT	KO	0.0158323	26.0622	1873.39	2993.89	3076.58	580.41	842.666	189.257	117.027	19.8599	34.7439	0	0	0	0
6.29_555.2120n	1	1	#501	1	6.29288	555.212	31.74	MGHDP	único		Q9CQZ5|NDUA6_MOUSE	NADH dehydrogenase [ubiquinone] 1 alpha subcomplex subunit 6 OS=Mus musculus OX=10090 GN=Ndufa6 PE=1 SV=1	4.40243	WT	KO	0.0483265	34.4661	6124.63	12243.9	7719.86	1714.78	2819.95	773.99	293.647	58.6746	116.269	0	0	0	0
7.54_763.3876n	0	1	#14969	1	7.53847	763.388	26.75	YVQQVQ	único		P97807|FUMH_MOUSE	Fumarate hydratase, mitochondrial OS=Mus musculus OX=10090 GN=Fh PE=1 SV=3	4.62174	WT	KO	0.0302619	34.6348	2236.81	4578.57	2777.12	872.035	719.505	289.431	105.636	29.8384	29.6659	0	0	0	0
26.29_3724.9502n	0	1	#3933	6	26.2882	3724.95	31.37	PVNFKLLSHCLLVTLASHHPADFTPAVHASLDKF	único		P01942|HBA_MOUSE	Hemoglobin subunit alpha OS=Mus musculus OX=10090 GN=Hba PE=1 SV=2	4.74763	KO	WT	0.0296594	35.5804	23425.4	8800.09	7502.53	48435.8	28963	556.291	285.381	1657.33	1194.17	0	0	2	1
37.05_3974.9862n	0	2	#7065,#22350	5,7	37.0535	3974.99	41.3	FDSFGDLSSASAIMGNAKVKAHGKKVITAFNDGLNHLD	único		P02088|HBB1_MOUSE	Hemoglobin subunit beta-1 OS=Mus musculus OX=10090 GN=Hbb-b1 PE=1 SV=2	4.91729	WT	KO	0.0291829	39.2261	497.746	839.175	815.34	214.898	121.571	53.0478	31.0138	7.35315	5.01249	0	0	0	0
45.00_1785.0153n	0	1	#684	2	45.0041	1785.02	74.4	FLAGGIAAAVSKTAVAPIE	único		P48962|ADT1_MOUSE	ADP/ATP translocase 1 OS=Mus musculus OX=10090 GN=Slc25a4 PE=1 SV=4	5.14189	WT	KO	0.0149956	28.0087	3835	6148.06	6694.33	1001.47	1496.13	388.645	254.638	34.2675	61.6867	0	0	0	0
34.44_1904.9773n	0	1	#6474	4	34.4436	1904.98	65.7	VGPIEEAVAKADKLAEEH	único		P56480|ATPB_MOUSE	ATP synthase subunit beta, mitochondrial OS=Mus musculus OX=10090 GN=Atp5f1b PE=1 SV=2	5.19362	WT	KO	0.0462112	47.6435	6332.74	7042.59	14198.5	2142.6	1947.24	445.192	540.082	73.3135	80.2865	1	1	0	0
25.40_669.3451n	0	2	#14005,#14512	1,2	25.4012	669.345	38.91	HASLDK	único		P01942|HBA_MOUSE	Hemoglobin subunit alpha OS=Mus musculus OX=10090 GN=Hba PE=1 SV=2	5.89501	KO	WT	0.00503986	14.5364	857.998	230.797	266.953	1617.92	1316.32	14.5896	10.1543	55.3605	54.273	0	0	0	0
30.81_2216.1338n	0	1	#8483	3	30.8091	2216.13	39.97	SQAEFDKAAEEVKRLKTQP	único	[1] S(+42.01)	P31786|ACBP_MOUSE	Acyl-CoA-binding protein OS=Mus musculus OX=10090 GN=Dbi PE=1 SV=2	6.67906	WT	KO	0.023622	33.8756	558.272	738.519	1203.77	121.661	169.141	46.6849	45.7887	4.16288	6.97385	0	0	0	0
38.50_1509.8399n	0	1	#13131	2	38.504	1509.84	33.41	LEGKVLPGVDALSNV	único		P09411|PGK1_MOUSE	Phosphoglycerate kinase 1 OS=Mus musculus OX=10090 GN=Pgk1 PE=1 SV=4	6.69966	WT	KO	0.0110959	24.5187	1147.16	2342.46	1650.23	327.23	268.724	148.077	62.7714	11.1968	11.0797	0	0	0	0
22.96_2913.4095n	0	1	#10948	5	22.961	2913.41	42.99	GEDKSNIKAAWGKIGGHGAEYGAEALER	único		P01942|HBA_MOUSE	Hemoglobin subunit alpha OS=Mus musculus OX=10090 GN=Hba PE=1 SV=2	6.75269	KO	WT	0.0031246	13.2146	16087.5	4362.93	3937.43	30643.6	25406.2	275.799	149.771	1048.53	1047.52	0	0	1	1
10.73_1378.7355n	0	1	#10670	2	10.7292	1378.74	44.27	LKTAIAKAGYTDQ	único		P17182|ENOA_MOUSE	Alpha-enolase OS=Mus musculus OX=10090 GN=Eno1 PE=1 SV=3	8.02981	WT	KO	0.0401667	44.1646	2098.05	4776.9	2685.9	319.574	609.813	301.968	102.166	10.9349	25.1432	0	0	0	0
24.24_2835.4307n	0	1	#23132	4	24.241	2835.43	26.82	SELNTKTPPAANQASDPEEKGKPGSIK	único	[1] S(+42.01)	Q6W8Q3|PC4L1_MOUSE	Purkinje cell protein 4-like protein 1 OS=Mus musculus OX=10090 GN=Pcp4l1 PE=1 SV=1	8.61763	WT	KO	0.0199147	42.9237	1786.25	3087.09	3315.01	258.712	484.196	195.148	126.096	8.85234	19.9639	0	0	0	0
40.59_1964.9901n	0	1	#2750	2	40.5855	1964.99	40.56	FDSANVKQVDVPTLTGAFG	único		Q9D3D9|ATPD_MOUSE	ATP synthase subunit delta, mitochondrial OS=Mus musculus OX=10090 GN=Atp5f1d PE=1 SV=1	9.28983	WT	KO	0.0431797	52.1722	20948.3	48595.6	27054.2	5573.73	2569.56	3071.93	1029.09	190.716	105.945	1	1	0	0
26.60_2672.3573n	0	1	#744	5	26.5955	2672.36	50.54	DHARHGFLPRHRDTGILDSIGRF	único		P04370|MBP_MOUSE	Myelin basic protein OS=Mus musculus OX=10090 GN=Mbp PE=1 SV=2	9.52986	KO	WT	0.0466081	62.128	116648	31888.8	12422.4	258098	164182	2015.83	472.522	8831.34	6769.36	1	0	1	1
37.19_1641.8358n	0	1	#20292	2	37.1901	1641.84	29.05	FGLGITYDQASTKEL	único		P20357|MTAP2_MOUSE	Microtubule-associated protein 2 OS=Mus musculus OX=10090 GN=Map2 PE=1 SV=2	10.2214	WT	KO	0.0298133	55.3569	1605.2	2644.61	3204.01	174.11	398.085	167.177	121.874	5.95751	16.4134	0	0	0	0
25.55_1604.7684n	1	1	#50612	2	25.5548	1604.77	36.91	GDGTISAITEKETHF	único		P31650|S6A11_MOUSE	Sodium- and chloride-dependent GABA transporter 3 OS=Mus musculus OX=10090 GN=Slc6a11 PE=1 SV=2	11.3077	WT	KO	0.0282928	56.7085	818.797	1617.74	1391.33	79.7009	186.408	102.264	52.9234	2.72713	7.68577	0	0	0	0
18.87_2083.0511n	1	1	#8161	4	18.8661	2083.05	48.99	SHASPAAKPSNSKNPRVFF	único	[1] S(+42.01)	Q9CR16|PPID_MOUSE	Peptidyl-prolyl cis-trans isomerase D OS=Mus musculus OX=10090 GN=Ppid PE=1 SV=3	12.5322	WT	KO	0.00739382	28.6414	7378.82	16435	10899.2	1166.94	1014.17	1038.93	414.581	39.9293	41.8151	1	1	0	0
22.60_567.3260n	0	1	#12601	1	22.6033	567.326	30.07	PILEP	único				22.4947	WT	KO	0.0231397	60.8239	1172.54	1279.6	3210.92	92.0106	107.615	80.8887	122.137	3.14833	4.43706	0	0	0	0
22.60_567.3260n	0	1	#12601	1	22.6033	567.326	30.07	PLIEP	único		Q91ZZ3|SYUB_MOUSE	Beta-synuclein OS=Mus musculus OX=10090 GN=Sncb PE=1 SV=1	22.4947	WT	KO	0.0231397	60.8239	1172.54	1279.6	3210.92	92.0106	107.615	80.8887	122.137	3.14833	4.43706	0	0	0	0
22.60_567.3260n	0	1	#12601	1	22.6033	567.326	30.07	PLLEP	único		Q5H8C4|VP13A_MOUSE	Vacuolar protein sorting-associated protein 13A OS=Mus musculus OX=10090 GN=Vps13a PE=1 SV=1	22.4947	WT	KO	0.0231397	60.8239	1172.54	1279.6	3210.92	92.0106	107.615	80.8887	122.137	3.14833	4.43706	0	0	0	0
8.72_1211.7350n	0	1	#13562	3	8.71575	1211.73	58.09	PVVIKNKTWK	único		P14152|MDHC_MOUSE	Malate dehydrogenase, cytoplasmic OS=Mus musculus OX=10090 GN=Mdh1 PE=1 SV=3	58.8042	WT	KO	0.0382826	90.3451	89.6628	97.0786	255.575	1.08296	4.91412	6.13675	9.72155	0.0370558	0.202614	0	0	0	0
13.51_712.3758n	0	1	#22514	1	13.5098	712.376	37.43	VPTPNVS	único		P16858|G3P_MOUSE	Glyceraldehyde-3-phosphate dehydrogenase OS=Mus musculus OX=10090 GN=Gapdh PE=1 SV=2	Infinity	WT	KO	7.77338e-07	0.692668	64.6407	128.648	129.915	0	0	8.1324	4.94168	0	0	0	0	0	0
43.40_812.4083n	0	1	#37666	1	43.4005	812.408	36.67	HLTDAEK	único		P02088|HBB1_MOUSE	Hemoglobin subunit beta-1 OS=Mus musculus OX=10090 GN=Hbb-b1 PE=1 SV=2	Infinity	WT	KO	1.52989e-06	1.00643	78.8299	158.782	156.538	0	0	10.0373	5.95436	0	0	0	0	0	0
46.87_3340.7531n	0	4	#104160,#7037,#7443,#14086	4,5,6,7	46.8721	3340.75	86.72	GHHLGKDFTPAAQAAFQKVVAGVATALAHKYH	único		P02088|HBB1_MOUSE	Hemoglobin subunit beta-1 OS=Mus musculus OX=10090 GN=Hbb-b1 PE=1 SV=2	Infinity	KO	WT	1.76995e-05	4.53346	510.995	0	0	989.229	1054.75	0	0	33.8485	43.4884	0	0	0	0
33.06_763.3922n	0	1	#235	1	33.0615	763.392	46.86	VVYPWT	único		P02088|HBB1_MOUSE	Hemoglobin subunit beta-1 OS=Mus musculus OX=10090 GN=Hbb-b1 PE=1 SV=2	Infinity	WT	KO	2.52101e-05	8.07066	21883	46263.6	41268.3	0	0	2924.52	1569.76	0	0	1	0	0	0
13.58_752.3900n	0	1	#77618	1	13.5781	752.39	24.53	YKQPFA	único		O08585|CLCA_MOUSE	Clathrin light chain A OS=Mus musculus OX=10090 GN=Clta PE=1 SV=2	Infinity	WT	KO	4.56204e-05	6.57402	245.144	513.08	467.497	0	0	32.4339	17.7826	0	0	0	0	0	0
20.56_1731.9042n	0	1	#38117	2	20.556	1731.9	43.88	PSIGLSAEPPAPKEPKD	único		P20357|MTAP2_MOUSE	Microtubule-associated protein 2 OS=Mus musculus OX=10090 GN=Map2 PE=1 SV=2	Infinity	WT	KO	8.36408e-05	7.35384	74.1043	140.502	155.915	0	0	8.88171	5.93069	0	0	0	0	0	0
11.96_558.3367n	0	1	#17996	1	11.9569	558.337	35.99	DAILK	único				Infinity	WT	KO	0.000157243	9.58964	56.3181	104.998	120.274	0	0	6.63739	4.57497	0	0	0	0	0	0
11.96_558.3367n	0	1	#17996	1	11.9569	558.337	35.99	DALLK	único		Q8CAQ8|MIC60_MOUSE	MICOS complex subunit Mic60 OS=Mus musculus OX=10090 GN=Immt PE=1 SV=1	Infinity	WT	KO	0.000157243	9.58964	56.3181	104.998	120.274	0	0	6.63739	4.57497	0	0	0	0	0	0
22.19_1543.8198n	0	1	#29563	2	22.1935	1543.82	41.93	VQGVASVAEKTKEQA	único		Q91ZZ3|SYUB_MOUSE	Beta-synuclein OS=Mus musculus OX=10090 GN=Sncb PE=1 SV=1	Infinity	WT	KO	0.000178745	13.7618	372.078	816.571	671.742	0	0	51.6189	25.5517	0	0	0	0	0	0
12.47_1654.7415n	0	1	#52188	2	12.4691	1654.74	41.59	EQEMATAASSSSLEKS	único		P63260|ACTG_MOUSE	Actin, cytoplasmic 2 OS=Mus musculus OX=10090 GN=Actg1 PE=1 SV=1	Infinity	WT	KO	0.000484287	22.7664	404.872	679.389	940.099	0	0	42.9471	35.7594	0	0	0	0	0	0
6.60_660.3100n	0	1	#24542	1	6.60022	660.31	39.55	GVISDGN	único		P14152|MDHC_MOUSE	Malate dehydrogenase, cytoplasmic OS=Mus musculus OX=10090 GN=Mdh1 PE=1 SV=3	Infinity	WT	KO	0.000496293	20.9624	205.469	350.026	471.85	0	0	22.1266	17.9482	0	0	0	0	0	0
12.03_665.3181n	0	1	#49858	1	12.0252	665.318	36.23	FIYSH	único		P31786|ACBP_MOUSE	Acyl-CoA-binding protein OS=Mus musculus OX=10090 GN=Dbi PE=1 SV=2	Infinity	WT	KO	0.000668117	22.6346	130.216	218.75	302.114	0	0	13.8281	11.4918	0	0	0	0	0	0
25.69_2009.8942n	0	1	#10793	2	25.6914	2009.89	29.49	FGDAFGSGASETQPAPQAVSS	único		Q61548|AP180_MOUSE	Clathrin coat assembly protein AP180 OS=Mus musculus OX=10090 GN=Snap91 PE=1 SV=1	Infinity	WT	KO	0.00066995	33.0363	2520.17	3862.91	6217.78	0	0	244.191	236.511	0	0	0	1	0	0
18.27_788.3603n	0	1	#24251	1	18.2693	788.36	40	DEVGGEAL	único		P02088|HBB1_MOUSE	Hemoglobin subunit beta-1 OS=Mus musculus OX=10090 GN=Hbb-b1 PE=1 SV=2	Infinity	WT	KO	0.000961885	26.5269	115.303	273.862	187.351	0	0	17.312	7.12643	0	0	0	0	0	0
7.37_744.3696n	0	1	#21008	1	7.36773	744.37	24.34	TPTASTAP	único		Q61548|AP180_MOUSE	Clathrin coat assembly protein AP180 OS=Mus musculus OX=10090 GN=Snap91 PE=1 SV=1	Infinity	WT	KO	0.00111577	33.435	347.476	530.651	859.254	0	0	33.5447	32.6842	0	0	0	0	0	0
33.44_3812.9742n	0	1	#32436	7	33.4371	3812.97	26.28	GVESGHIKEGGKVNETEVKEKVTKPDLVHQEAVDK	único		P20357|MTAP2_MOUSE	Microtubule-associated protein 2 OS=Mus musculus OX=10090 GN=Map2 PE=1 SV=2	Infinity	KO	WT	0.00115178	37.39	752.134	0	0	1106.56	1901.98	0	0	37.8631	78.4203	0	0	0	0
32.89_2173.1269n	0	1	#21696	3	32.8907	2173.13	33.65	PGELAKHAVSEGTKAVTKYTS	único		P10854|H2B1M_MOUSE	Histone H2B type 1-M OS=Mus musculus OX=10090 GN=H2bc14 PE=1 SV=2	Infinity	KO	WT	0.00117644	44.8187	3741.88	0	0	9855.48	5112.03	0	0	337.225	210.774	0	0	1	1
26.12_2078.0618n	0	1	#69036	3	26.1175	2078.06	30.65	ILKHTGPGILSMANAGPNTNG	único	[12] M(+15.99)	P17742|PPIA_MOUSE	Peptidyl-prolyl cis-trans isomerase A OS=Mus musculus OX=10090 GN=Ppia PE=1 SV=2	Infinity	WT	KO	0.00159017	38.6268	290.571	422.414	739.872	0	0	26.7025	28.1432	0	0	0	0	0	0
26.12_2078.0618n	0	1	#69036	3	26.1175	2078.06	45.48	ILKHTGPGLLSMANSGPNTNG	único		Q9QZH3|PPIE_MOUSE	Peptidyl-prolyl cis-trans isomerase E OS=Mus musculus OX=10090 GN=Ppie PE=1 SV=2	Infinity	WT	KO	0.00159017	38.6268	290.571	422.414	739.872	0	0	26.7025	28.1432	0	0	0	0	0	0
6.26_534.2346n	0	1	#24841	1	6.25875	534.235	32.98	SGERS	único		P10637|TAU_MOUSE	Microtubule-associated protein tau OS=Mus musculus OX=10090 GN=Mapt PE=1 SV=3	Infinity	WT	KO	0.00177587	31.7747	57.761	89.5664	141.478	0	0	5.66187	5.38151	0	0	0	0	0	0
31.01_1917.0433n	0	1	#56990	2	31.014	1917.04	48.58	LVRPPVQVYGIEGRYAT	único		Q9DB20|ATPO_MOUSE	ATP synthase subunit O, mitochondrial OS=Mus musculus OX=10090 GN=Atp5po PE=1 SV=1	Infinity	WT	KO	0.00195602	49.7498	1071.15	1388.68	2895.93	0	0	87.7841	110.155	0	0	0	0	0	0
32.33_1965.9950n	0	1	#49312	2	32.328	1966	26.29	MAPSTTPVTPAQNNLLQPS	único		Q61548|AP180_MOUSE	Clathrin coat assembly protein AP180 OS=Mus musculus OX=10090 GN=Snap91 PE=1 SV=1	Infinity	WT	KO	0.00207282	35.2268	68.4127	170.907	102.743	0	0	10.8038	3.90814	0	0	0	0	0	0
26.39_1884.9293n	0	1	#64884	4	26.3907	1884.93	48.77	PTYADRRDYPLPDVAH	único		P19783|COX41_MOUSE	Cytochrome c oxidase subunit 4 isoform 1, mitochondrial OS=Mus musculus OX=10090 GN=Cox4i1 PE=1 SV=2	Infinity	WT	KO	0.00247486	36.5068	51.786	130.308	76.8357	0	0	8.23733	2.92267	0	0	0	0	0	0
10.83_1248.6150n	0	1	#20324	1	10.8316	1248.62	38.05	AEAAAAPAPAAGPGQ	único		Q9D3D9|ATPD_MOUSE	ATP synthase subunit delta, mitochondrial OS=Mus musculus OX=10090 GN=Atp5f1d PE=1 SV=1	Infinity	WT	KO	0.00260075	52.7884	580.933	1595.56	728.175	0	0	100.862	27.6982	0	0	0	0	0	0
20.08_912.4915n	1	1	#482	1	20.078	912.491	50.57	IVIQNPTE	único		P62627|DLRB1_MOUSE	Dynein light chain roadblock-type 1 OS=Mus musculus OX=10090 GN=Dynlrb1 PE=1 SV=3	Infinity	WT	KO	0.00313159	77.992	19098.8	59263	17132.1	0	0	3746.26	651.669	0	0	1	0	0	0
16.84_817.4303n	0	2	#34389,#92704	1,2	16.8449	817.43	39.16	VDPVNFK	único		P01942|HBA_MOUSE	Hemoglobin subunit alpha OS=Mus musculus OX=10090 GN=Hba PE=1 SV=2	Infinity	WT	KO	0.00315897	48.9721	162.243	436.85	212.121	0	0	27.6151	8.06864	0	0	0	0	0	0
6.29_621.2255n	0	1	#21065	1	6.29288	621.225	34.87	YMGHD	único		Q9CQZ5|NDUA6_MOUSE	NADH dehydrogenase [ubiquinone] 1 alpha subcomplex subunit 6 OS=Mus musculus OX=10090 GN=Ndufa6 PE=1 SV=1	Infinity	WT	KO	0.00343291	55.9973	340.099	410.866	949.53	0	0	25.9726	36.1181	0	0	0	0	0	0
8.97_592.3207n	0	1	#8261	1	8.97105	592.321	41.52	FPTTK	único		P01942|HBA_MOUSE	Hemoglobin subunit alpha OS=Mus musculus OX=10090 GN=Hba PE=1 SV=2	Infinity	WT	KO	0.00384063	51.6217	126.732	160.945	345.985	0	0	10.174	13.1605	0	0	0	0	0	0
21.95_1764.8375n	0	1	#91244	2	21.9545	1764.84	36.92	FKSPDDPSRYITPDQ	único		P17182|ENOA_MOUSE	Alpha-enolase OS=Mus musculus OX=10090 GN=Eno1 PE=1 SV=3	Infinity	WT	KO	0.00391905	62.4898	534.02	1539.97	596.105	0	0	97.3483	22.6746	0	0	0	0	0	0
34.65_752.3769n	0	1	#9157	1	34.6485	752.377	29.55	FVYPID	único				Infinity	WT	KO	0.00405734	70.1235	1430.56	4279.81	1442.44	0	0	270.545	54.8676	0	0	0	0	0	0
34.65_752.3769n	0	1	#9157	1	34.6485	752.377	29.55	FVYPLD	único		P48962|ADT1_MOUSE	ADP/ATP translocase 1 OS=Mus musculus OX=10090 GN=Slc25a4 PE=1 SV=4	Infinity	WT	KO	0.00405734	70.1235	1430.56	4279.81	1442.44	0	0	270.545	54.8676	0	0	0	0	0	0
7.57_816.4006n	0	1	#14450	1	7.57262	816.401	42.96	AAVPSGASTG	único		P17182|ENOA_MOUSE	Alpha-enolase OS=Mus musculus OX=10090 GN=Eno1 PE=1 SV=3	Infinity	WT	KO	0.00422445	51.8646	98.0142	267.92	124.137	0	0	16.9363	4.72192	0	0	0	0	0	0
15.59_1014.4934n	0	1	#22650	1	15.5912	1014.49	51.77	ASFPTTKTY	único		P01942|HBA_MOUSE	Hemoglobin subunit alpha OS=Mus musculus OX=10090 GN=Hba PE=1 SV=2	Infinity	KO	WT	0.00640972	67.6302	184.13	0	0	544.369	192.152	0	0	18.6267	7.9226	0	0	0	0
16.36_1342.6661n	0	1	#9772	3	16.3587	1342.67	34.6	QERDPTNIKWG	único		P16858|G3P_MOUSE	Glyceraldehyde-3-phosphate dehydrogenase OS=Mus musculus OX=10090 GN=Gapdh PE=1 SV=2	Infinity	WT	KO	0.00647198	78.8946	727.673	2267.24	643.453	0	0	143.322	24.4756	0	0	0	0	0	0
18.06_1114.5536n	0	1	#8371	1	18.0644	1114.55	46.65	PVIETQAGDVS	único		Q03265|ATPA_MOUSE	ATP synthase subunit alpha, mitochondrial OS=Mus musculus OX=10090 GN=Atp5f1a PE=1 SV=1	Infinity	WT	KO	0.00660537	74.6848	391.548	1196.65	369.542	0	0	75.6452	14.0566	0	0	0	0	0	0
22.93_719.3153n	0	1	#38300	1	22.9269	719.315	35.59	NDPFID	único		P16858|G3P_MOUSE	Glyceraldehyde-3-phosphate dehydrogenase OS=Mus musculus OX=10090 GN=Gapdh PE=1 SV=2	Infinity	WT	KO	0.00691145	63.8584	94.7105	103.888	274.953	0	0	6.56723	10.4586	0	0	0	0	0	0
18.06_924.4891n	1	1	#73161	1	18.0644	924.489	26.21	APSPTPAVVS	único		Q9DBG3|AP2B1_MOUSE	AP-2 complex subunit beta OS=Mus musculus OX=10090 GN=Ap2b1 PE=1 SV=1	Infinity	KO	WT	0.00723426	65.0927	94.8117	0	0	102.344	276.902	0	0	3.50192	11.417	0	0	0	0
28.03_1471.7769n	0	1	#36488	3	28.0281	1471.78	24.63	MLDLGAARANLEKA	único		Q9D3D9|ATPD_MOUSE	ATP synthase subunit delta, mitochondrial OS=Mus musculus OX=10090 GN=Atp5f1d PE=1 SV=1	Infinity	WT	KO	0.00728798	67.0949	115.55	340.742	121.459	0	0	21.5398	4.62004	0	0	0	0	0	0
21.82_702.3933n	0	1	#20323	1	21.8179	702.393	25.19	SISNKL	único	[1] S(+42.01)			Infinity	WT	KO	0.00962143	90.5625	704.551	2311.45	506.75	0	0	146.117	19.2757	0	0	0	0	0	0
21.82_702.3933n	0	1	#20323	1	21.8179	702.393	25.19	SLSNKL	único	[1] S(+42.01)	P09411|PGK1_MOUSE	Phosphoglycerate kinase 1 OS=Mus musculus OX=10090 GN=Pgk1 PE=1 SV=4	Infinity	WT	KO	0.00962143	90.5625	704.551	2311.45	506.75	0	0	146.117	19.2757	0	0	0	0	0	0
31.29_849.4262n	0	1	#31368	1	31.2872	849.426	24.52	AAAAAATVY	único	[1] A(+42.01)	Q8BX46|SKOR1_MOUSE	SKI family transcriptional corepressor 1 OS=Mus musculus OX=10090 GN=Skor1 PE=1 SV=2	Infinity	KO	WT	0.0103521	70.8693	62.1404	0	0	62.001	186.561	0	0	2.12149	7.69208	0	0	0	0
31.29_849.4262n	0	1	#31368	1	31.2872	849.426	48.34	AAAPAPAAGPG	único		Q9D3D9|ATPD_MOUSE	ATP synthase subunit delta, mitochondrial OS=Mus musculus OX=10090 GN=Atp5f1d PE=1 SV=1	Infinity	KO	WT	0.0103521	70.8693	62.1404	0	0	62.001	186.561	0	0	2.12149	7.69208	0	0	0	0
44.66_1745.9901n	0	1	#7057	3	44.6626	1745.99	40.99	AGRKLALKTIDWVSF	único	[1] A(+42.01)	Q9DCX2|ATP5H_MOUSE	ATP synthase subunit d, mitochondrial OS=Mus musculus OX=10090 GN=Atp5pd PE=1 SV=3	Infinity	KO	WT	0.0132942	110.232	3119.06	0	0	1375.79	11100.4	0	0	47.0753	457.682	0	0	0	1
7.57_1145.4820n	0	1	#31238	1	7.57262	1145.48	26.13	ASGGGVPTDEEQ	único		P19536|COX5B_MOUSE	Cytochrome c oxidase subunit 5B, mitochondrial OS=Mus musculus OX=10090 GN=Cox5b PE=1 SV=1	Infinity	WT	KO	0.0138801	91.3971	208.944	147.818	687.959	0	0	9.34417	26.1685	0	0	0	0	0	0
10.80_601.3503n	0	1	#16585	1	10.7975	601.35	24.21	VRQTV	único				Infinity	WT	KO	0.0150398	69.2735	21.5136	64.1034	21.9508	0	0	4.05225	0.834964	0	0	0	0	0	0
6.99_618.2921n	0	1	#1126	1	6.99212	618.292	28.68	VRTED	único				Infinity	WT	KO	0.0152575	96.2716	262.766	883.284	167.78	0	0	55.8361	6.38199	0	0	0	0	0	0
18.90_903.4097n	1	1	#229	1	18.9002	903.41	25.95	ADPRQEF	único	[1] A(+42.01)	P10637|TAU_MOUSE	Microtubule-associated protein tau OS=Mus musculus OX=10090 GN=Mapt PE=1 SV=3	Infinity	WT	KO	0.0184549	120.771	4869.17	18054.7	1421.98	0	0	1141.31	54.0893	0	0	1	0	0	0
21.39_964.4969n	0	1	#11054	2	21.3919	964.497	25.79	YSNRVVDL	único		P16858|G3P_MOUSE	Glyceraldehyde-3-phosphate dehydrogenase OS=Mus musculus OX=10090 GN=Gapdh PE=1 SV=2	Infinity	WT	KO	0.0202644	101.008	175.392	601.326	100.241	0	0	38.0123	3.81297	0	0	0	0	0	0
22.30_1354.6674n	0	1	#17673	3	22.296	1354.67	25.78	FEEMRKAGIFQ	único		Q9CPQ1|COX6C_MOUSE	Cytochrome c oxidase subunit 6C OS=Mus musculus OX=10090 GN=Cox6c PE=1 SV=3	Infinity	WT	KO	0.0208043	109.006	420.263	1488.39	192.658	0	0	94.0877	7.32831	0	0	0	0	0	0
39.24_1597.8142n	0	1	#58765	3	39.2374	1597.81	45.19	MDVFKKGFSIAKEG	único	[1] M(+42.01)	Q9Z0F7|SYUG_MOUSE	Gamma-synuclein OS=Mus musculus OX=10090 GN=Sncg PE=1 SV=1	Infinity	WT	KO	0.0209912	111.062	537.984	230.978	1920.96	0	0	14.6011	73.0692	0	0	0	0	0	0
38.83_1395.8037n	0	1	#14699	3	38.8276	1395.8	50.43	SILRIHAREIF	único	[1] S(+42.01)	P17182|ENOA_MOUSE	Alpha-enolase OS=Mus musculus OX=10090 GN=Eno1 PE=1 SV=3	Infinity	WT	KO	0.0250638	119.982	1095.31	332.098	4049.14	0	0	20.9933	154.021	0	0	0	0	0	0
32.23_827.4383n	0	1	#14591	1	32.2256	827.438	29.4	IGGSDLGPL	único		P06745|G6PI_MOUSE	Glucose-6-phosphate isomerase OS=Mus musculus OX=10090 GN=Gpi PE=1 SV=4	Infinity	WT	KO	0.025994	121.024	1141.25	4235.79	329.213	0	0	267.762	12.5226	0	0	0	0	0	0
32.23_827.4383n	0	1	#14591	1	32.2256	827.438	39.47	TLGSVPSPA	único		Q9R0P9|UCHL1_MOUSE	Ubiquitin carboxyl-terminal hydrolase isozyme L1 OS=Mus musculus OX=10090 GN=Uchl1 PE=1 SV=1	Infinity	WT	KO	0.025994	121.024	1141.25	4235.79	329.213	0	0	267.762	12.5226	0	0	0	0	0	0
24.21_755.3848n	0	1	#20943	1	24.2068	755.385	25.54	PAAATAAAA	único	[1] P(+42.01)			Infinity	WT	KO	0.0261515	111.292	255.303	912.429	108.784	0	0	57.6785	4.13791	0	0	0	0	0	0
23.06_1395.7216n	0	1	#3892	3	23.0637	1395.72	40.26	PKFREWHHFL	único		P70296|PEBP1_MOUSE	Phosphatidylethanolamine-binding protein 1 OS=Mus musculus OX=10090 GN=Pebp1 PE=1 SV=3	Infinity	WT	KO	0.0261795	77.1963	12.1138	37.4526	11.0028	0	0	2.36754	0.418522	0	0	0	0	0	0
43.76_6302.2622n	0	1	#66805	12	43.7584	6302.26	31.58	MKCDVDIRKDLYANTVLSGGTTMYPGIADRMQKEITALAPSTMKIKIIAPPERKYS	único	[1] M+58.01|[23] M(+15.99)	P63260|ACTG_MOUSE	Actin, cytoplasmic 2 OS=Mus musculus OX=10090 GN=Actg1 PE=1 SV=1	Infinity	KO	WT	0.0274355	118.048	558.92	0	0	184.748	2050.93	0	0	6.32153	84.5618	0	0	0	0
19.14_1145.4565n	0	1	#17680	1	19.1395	1145.46	33.83	EDMPVDPGSEA	único		O55042|SYUA_MOUSE	Alpha-synuclein OS=Mus musculus OX=10090 GN=Snca PE=1 SV=2	Infinity	WT	KO	0.0281309	127.217	3040.99	11553.1	610.87	0	0	730.319	23.2362	0	0	1	0	0	0
40.38_2950.4846n	0	1	#25410	4	40.3806	2950.48	26.89	IEMPTESKKDEWGLAAPISPGPLTPMR	único		P20357|MTAP2_MOUSE	Microtubule-associated protein 2 OS=Mus musculus OX=10090 GN=Map2 PE=1 SV=2	Infinity	WT	KO	0.0297725	123.106	978.868	3661.93	253.541	0	0	231.486	9.64417	0	0	0	0	0	0
25.42_3162.6480n	0	1	#11229	3	25.4183	3162.65	42.7	FQYDSTHGKFNGTVKAENGKLVINGKPIT	único		P16858|G3P_MOUSE	Glyceraldehyde-3-phosphate dehydrogenase OS=Mus musculus OX=10090 GN=Gapdh PE=1 SV=2	Infinity	WT	KO	0.0309891	107.45	96.3279	339.033	46.2787	0	0	21.4317	1.76035	0	0	0	0	0	0
26.46_1021.4252n	0	1	#6679	1	26.4589	1021.43	29.44	FDITADDEP	único		P17742|PPIA_MOUSE	Peptidyl-prolyl cis-trans isomerase A OS=Mus musculus OX=10090 GN=Ppia PE=1 SV=2	Infinity	WT	KO	0.0343355	130.723	3240.04	12470	490.194	0	0	788.278	18.646	0	0	1	0	0	0
31.12_991.4893n	0	1	#23247	1	31.1165	991.489	28.85	IANLPNGYM	único		Q64332|SYN2_MOUSE	Synapsin-2 OS=Mus musculus OX=10090 GN=Syn2 PE=1 SV=2	Infinity	WT	KO	0.0356992	111.23	96.1115	41.0369	343.409	0	0	2.59412	13.0626	0	0	0	0	0	0
22.26_905.4984n	0	1	#16183	1	22.2618	905.498	24.34	AQVPQAPPV	único		P05201|AATC_MOUSE	Aspartate aminotransferase, cytoplasmic OS=Mus musculus OX=10090 GN=Got1 PE=1 SV=3	Infinity	WT	KO	0.0364402	132.415	4263.09	16509.4	542.969	0	0	1043.63	20.6534	0	0	1	0	0	0
34.41_545.3199n	0	1	#44479	1	34.4095	545.32	35.92	FVALP	único		P43024|CX6A1_MOUSE	Cytochrome c oxidase subunit 6A1, mitochondrial OS=Mus musculus OX=10090 GN=Cox6a1 PE=1 SV=2	Infinity	WT	KO	0.0383255	121.179	279.258	1037.09	79.9414	0	0	65.5588	3.0408	0	0	0	0	0	0
17.89_730.3485n	0	1	#59277	1	17.8937	730.348	25.08	RYMVF	único	[3] M(+15.99)			Infinity	WT	KO	0.0386327	127.254	820.517	3117.67	164.4	0	0	197.081	6.25342	0	0	0	0	0	0
33.79_783.4498n	0	1	#11171	1	33.7948	783.45	24.85	LSPNQIL	único		Q9DB20|ATPO_MOUSE	ATP synthase subunit O, mitochondrial OS=Mus musculus OX=10090 GN=Atp5po PE=1 SV=1	Infinity	WT	KO	0.0426786	127.908	647.912	2467.83	123.822	0	0	156.002	4.70993	0	0	0	0	0	0
54.11_2596.3846n	0	3	#103606,#27258,#41701	3,4,5	54.1086	2596.38	67.5	FTPAAQAAFQKVVAGVATALAHKYH	único		P02088|HBB1_MOUSE	Hemoglobin subunit beta-1 OS=Mus musculus OX=10090 GN=Hbb-b1 PE=1 SV=2	Infinity	KO	WT	0.0462806	130.761	939.31	0	0	3615.63	141.613	0	0	123.716	5.83884	0	0	0	0
23.80_930.4487n	0	1	#15486	1	23.797	930.449	28.28	TLGSVPSPAC	único		Q9R0P9|UCHL1_MOUSE	Ubiquitin carboxyl-terminal hydrolase isozyme L1 OS=Mus musculus OX=10090 GN=Uchl1 PE=1 SV=1	Infinity	WT	KO	0.0466245	135.393	4465.74	17482.2	380.709	0	0	1105.13	14.4814	0	0	1	0	0	0
17.37_699.3485n	0	1	#59803	1	17.3652	699.349	25.9	AAVDPID	único		Q8QZT1|THIL_MOUSE	Acetyl-CoA acetyltransferase, mitochondrial OS=Mus musculus OX=10090 GN=Acat1 PE=1 SV=1	Infinity	WT	KO	0.0479245	115.576	67.992	247.116	24.852	0	0	15.6212	0.945316	0	0	0	0	0	0

## Sheet: Striatum Acetic
Peptide identifier	Ions used in quantitation	Ions	Deconvoluted peptide ions	Deconvoluted charges	Retention time (min)	Neutral mass	Score	Sequence		Modifications	Accession	Description	Max fold change	Highest mean condition	Lowest mean condition	Anova	Maximum CV	Abundancia media	20181219_Joana_02_LF_67min_UDMSE_001	20181219_Joana_06_LF_67min_UDMSE_002	20181219_Joana_10_LF_67min_UDMSE_001	20181219_Joana_14_LF_67min_UDMSE_001	20181219_Joana_02_LF_67min_UDMSE_001	20181219_Joana_06_LF_67min_UDMSE_002	20181219_Joana_10_LF_67min_UDMSE_001	20181219_Joana_14_LF_67min_UDMSE_001	20181219_Joana_02_LF_67min_UDMSE_001	20181219_Joana_06_LF_67min_UDMSE_002	20181219_Joana_10_LF_67min_UDMSE_001	20181219_Joana_14_LF_67min_UDMSE_001
7.23_1582.8543n	1	1	#2255	3	7.23113	1582.85	39.79	PAKQQAPPVRNLHQ	único		O08553|DPYL2_MOUSE	Dihydropyrimidinase-related protein 2 OS=Mus musculus OX=10090 GN=Dpysl2 PE=1 SV=2	1.20714	KO	WT	0.0289003	4.63783	13093	11475.2	12253.4	14315	14328.6	397.864	733.424	531.998	924.175	0	1	0	1
15.42_1299.6374n	0	1	#2919	2	15.4204	1299.64	49.88	DFTPAVHASLDK	único		P01942|HBA_MOUSE	Hemoglobin subunit alpha OS=Mus musculus OX=10090 GN=Hba PE=1 SV=2	1.35908	WT	KO	0.0158438	4.32366	21096.9	23715.8	24900.5	18432.5	17338.9	822.266	1490.42	685.021	1118.33	0	3	0	0
20.73_1787.8560n	0	1	#2225	3	20.7268	1787.86	59.43	KIGGHGAEYGAEALERM	único		P01942|HBA_MOUSE	Hemoglobin subunit alpha OS=Mus musculus OX=10090 GN=Hba PE=1 SV=2	1.42171	KO	WT	0.0358376	8.76113	19899.7	15969.9	16898.9	24812.5	21917.5	553.703	1011.48	922.125	1413.65	0	1	1	1
14.24_899.5085n	0	1	#11646	1	14.2431	899.509	54.19	VDIINAKQ	único		P17751|TPIS_MOUSE	Triosephosphate isomerase OS=Mus musculus OX=10090 GN=Tpi1 PE=1 SV=5	1.56581	WT	KO	0.0402631	12.668	6974.1	8288.94	8735.09	5923.13	4949.23	287.391	522.838	220.126	319.218	0	1	0	0
6.81_737.3353n	0	1	#35307	1	6.8051	737.335	28.76	DHLPEQ	único		P56480|ATPB_MOUSE	ATP synthase subunit beta, mitochondrial OS=Mus musculus OX=10090 GN=Atp5f1b PE=1 SV=2	1.61724	WT	KO	0.0439483	13.0029	1150.33	1552.33	1290.91	837.615	920.468	53.822	77.2675	31.129	59.3688	0	0	0	0
11.09_601.3070n	0	1	#3379	1	11.0869	601.307	37.5	VGGEALG	único		P02088|HBB1_MOUSE	Hemoglobin subunit beta-1 OS=Mus musculus OX=10090 GN=Hbb-b1 PE=1 SV=2	1.61906	KO	WT	0.00454369	4.47002	16680.9	12639.1	12837	19971.8	21275.5	438.218	768.36	742.228	1372.24	0	1	0	1
14.21_731.3151n	1	1	#31382	1	14.209	731.315	25.4	GGPPGSSSS	único		Q8K4P0|WDR33_MOUSE	pre-mRNA 3' end processing protein WDR33 OS=Mus musculus OX=10090 GN=Wdr33 PE=1 SV=1	1.66752	KO	WT	0.042591	13.4281	3447.89	2830.55	2339.64	4076.31	4545.07	98.14	140.039	151.491	293.15	0	0	0	0
23.23_1201.6279n	1	1	#1874	2	23.2344	1201.63	40.28	GQEKTVSLNNL	único		Q9CQ75|NDUA2_MOUSE	NADH dehydrogenase [ubiquinone] 1 alpha subcomplex subunit 2 OS=Mus musculus OX=10090 GN=Ndufa2 PE=1 SV=3	1.70142	WT	KO	0.0280908	12.0023	39915.8	54547.2	46012.7	30460.6	28642.9	1891.24	2754.09	1132.03	1847.42	2	1	0	0
4.96_1275.6526n	0	1	#761	3	4.96275	1275.65	54.98	SHLESYKKRE	único		Q64445|COX8A_MOUSE	Cytochrome c oxidase subunit 8A, mitochondrial OS=Mus musculus OX=10090 GN=Cox8a PE=3 SV=1	1.72322	WT	KO	0.0170177	7.68645	29135.8	34869.4	38877.7	20394.2	22402	1208.98	2327.02	757.927	1444.9	1	1	0	1
27.09_3359.6388n	0	1	#5771	6	27.0899	3359.64	41.38	VLSGEDKSNIKAAWGKIGGHGAEYGAEALERM	único	[32] M(+15.99)	P01942|HBA_MOUSE	Hemoglobin subunit alpha OS=Mus musculus OX=10090 GN=Hba PE=1 SV=2	1.87444	KO	WT	0.000807968	2.04847	9916.35	6827.49	6971.86	13120.4	12745.7	236.721	417.3	487.602	822.078	0	0	0	1
32.53_1160.6319n	0	1	#308	2	32.533	1160.63	41.27	LVVYPWTQR	único		P02088|HBB1_MOUSE	Hemoglobin subunit beta-1 OS=Mus musculus OX=10090 GN=Hbb-b1 PE=1 SV=2	1.98557	KO	WT	0.0350774	18.3122	67681.3	45591.5	45086.3	78366.9	101681	1580.73	2698.64	2912.41	6558.26	1	1	1	1
22.93_2754.4086n	0	1	#4082	5	22.9269	2754.41	27.61	FENKVPEKQKLFQEDNGMPVHLK	único		P48771|CX7A2_MOUSE	Cytochrome c oxidase subunit 7A2, mitochondrial OS=Mus musculus OX=10090 GN=Cox7a2 PE=1 SV=2	1.98978	WT	KO	0.0363027	15.5999	4333.85	5132.27	6404.91	3118.12	2680.09	177.944	383.366	115.881	172.862	0	0	0	0
16.43_769.3777n	0	1	#15997	1	16.427	769.378	32.31	FHPEQL	único		P05213|TBA1B_MOUSE	Tubulin alpha-1B chain OS=Mus musculus OX=10090 GN=Tuba1b PE=1 SV=2	2.00002	WT	KO	0.035793	18.1017	1979.07	2976.52	2301.01	1365.11	1273.63	103.201	137.727	50.7327	82.1474	0	0	0	0
34.14_1755.8801n	0	1	#4225	3	34.1363	1755.88	36.62	ALSDADVQKQIKHMM	único	[1] A(+42.01)	P50518|VATE1_MOUSE	V-type proton ATPase subunit E 1 OS=Mus musculus OX=10090 GN=Atp6v1e1 PE=1 SV=2	2.0089	WT	KO	0.00584508	7.3777	40531.7	53451.4	54793.1	25535.8	28346.7	1853.25	3279.63	949.006	1828.32	1	2	1	1
19.14_1573.8083n	0	1	#7106	2	19.1395	1573.81	51.99	VLSGEDKSNIKAAWG	único		P01942|HBA_MOUSE	Hemoglobin subunit alpha OS=Mus musculus OX=10090 GN=Hba PE=1 SV=2	2.1341	KO	WT	0.0359455	21.042	14803.8	8041.29	10852.5	20122.5	20198.8	278.805	649.575	747.827	1302.79	0	1	1	1
18.87_2083.0511n	1	1	#8161	4	18.8661	2083.05	48.99	SHASPAAKPSNSKNPRVFF	único	[1] S(+42.01)	Q9CR16|PPID_MOUSE	Peptidyl-prolyl cis-trans isomerase D OS=Mus musculus OX=10090 GN=Ppid PE=1 SV=3	2.41356	WT	KO	0.0476816	28.4762	2342.03	3286.52	3337.23	1095.89	1648.5	113.949	199.75	40.7276	106.326	0	0	0	0
25.66_3000.4549n	0	2	#7520,#481	4,5	25.6573	3000.45	27.73	SGEDKSNIKAAWGKIGGHGAEYGAEALER	único		P01942|HBA_MOUSE	Hemoglobin subunit alpha OS=Mus musculus OX=10090 GN=Hba PE=1 SV=2	2.57156	KO	WT	0.0456842	29.6976	135487	59937.6	91801.9	191281	198926	2078.14	5494.8	7108.75	12830.4	1	2	2	2
37.82_1314.6807n	0	1	#9608	2	37.821	1314.68	45.47	SDEVGGEALGRLL	único		P02088|HBB1_MOUSE	Hemoglobin subunit beta-1 OS=Mus musculus OX=10090 GN=Hbb-b1 PE=1 SV=2	2.58989	KO	WT	0.00706104	8.83944	12865.5	6806.98	7528.32	19723.7	17403.1	236.009	450.607	733.008	1122.48	0	0	1	1
24.80_3773.9063n	0	1	#2899	6	24.8036	3773.91	40.26	FENKVPEKQKLFQEDNGMPVHLKGGASDALLYR	único	[18] M(+15.99)	P48771|CX7A2_MOUSE	Cytochrome c oxidase subunit 7A2, mitochondrial OS=Mus musculus OX=10090 GN=Cox7a2 PE=1 SV=2	2.63066	WT	KO	0.00448514	8.61899	47858	70926.1	67779.3	27969.9	24756.5	2459.13	4056.92	1039.47	1596.76	1	1	1	1
11.39_597.3118n	0	1	#6260	1	11.3942	597.312	28.55	VHLTE	único				2.77489	KO	WT	0.00334457	6.60928	2612.88	1334.25	1434.45	4020.94	3661.89	46.2606	85.8592	149.434	236.186	0	0	0	0
25.09_1624.8245n	0	2	#27042,#4308	2,3	25.0938	1624.82	48.53	ALSDADVQKQIKHM	único	[1] A(+42.01)	P50518|VATE1_MOUSE	V-type proton ATPase subunit E 1 OS=Mus musculus OX=10090 GN=Atp6v1e1 PE=1 SV=2	2.87286	WT	KO	0.0381917	28.7068	8195.6	9690.77	14627	4365.32	4099.33	335.995	875.497	162.232	264.4	0	1	0	0
16.36_693.3413n	0	1	#4977	1	16.3587	693.341	30.83	DFRKE	único		Q8CAQ8|MIC60_MOUSE	MICOS complex subunit Mic60 OS=Mus musculus OX=10090 GN=Immt PE=1 SV=1	2.89846	KO	WT	0.0214412	21.4963	22417.2	11881.2	11119.9	38400.6	28267	411.94	665.579	1427.11	1823.18	0	1	1	1
16.36_693.3413n	0	1	#4977	1	16.3587	693.341	26.23	DSIGRF	único		P04370|MBP_MOUSE	Myelin basic protein OS=Mus musculus OX=10090 GN=Mbp PE=1 SV=2	2.89846	KO	WT	0.0214412	21.4963	22417.2	11881.2	11119.9	38400.6	28267	411.94	665.579	1427.11	1823.18	0	1	1	1
39.03_1539.8204n	0	1	#8302	2	39.0325	1539.82	35.48	GPIEEAVAKADKLAE	único		P56480|ATPB_MOUSE	ATP synthase subunit beta, mitochondrial OS=Mus musculus OX=10090 GN=Atp5f1b PE=1 SV=2	2.99101	KO	WT	0.0132951	17.0215	7082.51	3122.04	3976.41	10160.1	11071.5	108.247	238.008	377.587	714.096	0	0	0	0
19.28_1706.7745n	1	1	#14349	2	19.2761	1706.77	30.81	DSGIEMTPAESTEVNK	único		Q8K0T0|RTN1_MOUSE	Reticulon-1 OS=Mus musculus OX=10090 GN=Rtn1 PE=1 SV=1	3.15697	KO	WT	0.0061534	12.7971	6161.76	3232.8	2696.28	9413.02	9304.94	112.087	161.386	349.823	600.155	0	1	0	1
7.96_747.3418n	0	1	#7910	1	7.9645	747.342	26.2	SSGPPVY	único	[1] S(+42.01)	Q9QYR6|MAP1A_MOUSE	Microtubule-associated protein 1A OS=Mus musculus OX=10090 GN=Map1a PE=1 SV=2	3.2163	KO	WT	0.0027425	8.48499	1879.77	945.167	838.171	2831.48	2904.26	32.7705	50.1687	105.229	187.32	0	0	0	0
9.38_488.2614n	0	1	#1518	1	9.38103	488.261	27.66	AEAKA	único				3.35508	KO	WT	0.0149255	20.9438	9751.12	5141.22	3814.87	14683.9	15364.5	178.255	228.339	545.711	990.985	0	0	0	0
9.38_488.2614n	0	1	#1518	1	9.38103	488.261	32.55	AEKAA	único		P02088|HBB1_MOUSE	Hemoglobin subunit beta-1 OS=Mus musculus OX=10090 GN=Hbb-b1 PE=1 SV=2	3.35508	KO	WT	0.0149255	20.9438	9751.12	5141.22	3814.87	14683.9	15364.5	178.255	228.339	545.711	990.985	0	0	0	0
9.38_488.2614n	0	1	#1518	1	9.38103	488.261	26.54	KEAAA	único		Q9CR51|VATG1_MOUSE	V-type proton ATPase subunit G 1 OS=Mus musculus OX=10090 GN=Atp6v1g1 PE=1 SV=3	3.35508	KO	WT	0.0149255	20.9438	9751.12	5141.22	3814.87	14683.9	15364.5	178.255	228.339	545.711	990.985	0	0	0	0
25.66_3113.5360n	0	1	#2601	5	25.6573	3113.54	51.2	LSGEDKSNIKAAWGKIGGHGAEYGAEALER	único		P01942|HBA_MOUSE	Hemoglobin subunit alpha OS=Mus musculus OX=10090 GN=Hba PE=1 SV=2	3.39686	KO	WT	0.00272826	7.71875	40844.2	19592.8	17564.7	61000.3	65218.8	679.315	1051.34	2267	4206.52	0	1	1	1
20.98_719.3858n	0	1	#12247	1	20.9821	719.386	38.96	LPEPAPP	único		O88935|SYN1_MOUSE	Synapsin-1 OS=Mus musculus OX=10090 GN=Syn1 PE=1 SV=2	3.51908	KO	WT	0.0185478	23.0224	2505.71	1052	1165.89	3267.17	4537.77	36.4745	69.7845	121.421	292.679	0	0	0	0
21.15_1738.9376n	0	1	#8318	3	21.1528	1738.94	29.19	VEVMPQNQKAIGNALK	único		Q9DCX2|ATP5H_MOUSE	ATP synthase subunit d, mitochondrial OS=Mus musculus OX=10090 GN=Atp5pd PE=1 SV=3	3.60485	WT	KO	0.0279274	30.3386	11091.5	18166.1	16565.2	3783.86	5850.74	629.849	991.507	140.623	377.364	1	1	0	0
7.27_721.3088n	1	1	#5457	1	7.26528	721.309	33.68	PGSSGGGGF	único		O88935|SYN1_MOUSE	Synapsin-1 OS=Mus musculus OX=10090 GN=Syn1 PE=1 SV=2	3.66536	KO	WT	0.0443927	37.136	10142.3	4614.69	4081.13	20121.5	11751.8	159.999	244.276	747.792	757.977	0	0	0	1
42.11_3773.9798n	3	3	#44877,#2406,#1247	5,6,7	42.1093	3773.98	82.26	IGEKLDEREAGITEKVVFEQTKVIADNVKDWSK	único		P17751|TPIS_MOUSE	Triosephosphate isomerase OS=Mus musculus OX=10090 GN=Tpi1 PE=1 SV=5	3.74841	WT	KO	0.00829939	15.2093	71803.9	101173	125556	31875.9	28610.7	3507.82	7515.17	1184.63	1845.35	2	3	0	1
21.32_991.5796n	1	1	#2624	2	21.3236	991.58	46.62	SLKQAPLVH	único		O08585|CLCA_MOUSE	Clathrin light chain A OS=Mus musculus OX=10090 GN=Clta PE=1 SV=2	3.95579	KO	WT	0.00772227	17.0132	6033.87	2440.49	2429.67	8473.84	10791.5	84.6161	145.428	314.92	696.035	0	0	0	1
27.79_2963.4994n	0	1	#23502	4	27.7891	2963.5	61.4	ADKPDMGEIASFDKAKLKKTETQEKN	único	[1] A(+42.01)	Q6ZWY8|TYB10_MOUSE	Thymosin beta-10 OS=Mus musculus OX=10090 GN=Tmsb10 PE=1 SV=3	4.12514	WT	KO	0.0363377	34.6265	968.545	1177.38	1940.88	419.197	336.719	40.8219	116.171	15.5789	21.7179	0	0	0	0
19.34_1551.7741n	0	1	#32794	2	19.3443	1551.77	24.69	YNELRVAPEEHPV	único		P63260|ACTG_MOUSE	Actin, cytoplasmic 2 OS=Mus musculus OX=10090 GN=Actg1 PE=1 SV=1	4.14981	WT	KO	0.0273664	32.3625	506.062	628.95	1002.22	189.182	203.89	21.8068	59.9881	7.03073	13.1506	0	0	0	0
14.41_1660.7745n	0	1	#7460	2	14.4139	1660.77	58.38	YVVSGNDPAAEEPSRA	único		P14873|MAP1B_MOUSE	Microtubule-associated protein 1B OS=Mus musculus OX=10090 GN=Map1b PE=1 SV=2	4.24224	WT	KO	0.0429186	34.8732	7659.32	9339.63	15453.3	3424.91	2419.4	323.821	924.959	127.283	156.048	0	1	0	0
19.91_2194.1342n	0	1	#12792	3	19.907	2194.13	43.55	VLSGEDKSNIKAAWGKIGGHGA	único		P01942|HBA_MOUSE	Hemoglobin subunit alpha OS=Mus musculus OX=10090 GN=Hba PE=1 SV=2	4.38081	KO	WT	0.0259301	26.1103	1774.56	537.811	781.368	2441.84	3337.22	18.6468	46.7687	90.7482	215.246	0	0	0	0
41.78_2718.3774n	0	1	#4467	4	41.7792	2718.38	46.75	LASHHPADFTPAVHASLDKFLASVST	único		P01942|HBA_MOUSE	Hemoglobin subunit alpha OS=Mus musculus OX=10090 GN=Hba PE=1 SV=2	4.41003	KO	WT	0.00164107	6.36109	40245.2	15547.2	14208.8	62991.3	68233.4	539.047	850.465	2340.99	4400.96	0	2	1	1
36.78_4391.2908n	0	1	#3265	8	36.7804	4391.29	40.9	AKTEWLDGKHVVFGKVKEGMNIVEAMERFGSRNGKTSKK	único		P17742|PPIA_MOUSE	Peptidyl-prolyl cis-trans isomerase A OS=Mus musculus OX=10090 GN=Ppia PE=1 SV=2	4.46725	KO	WT	0.0302365	30.5706	8403.95	2409.73	3738.85	11629.4	15837.8	83.5493	223.788	432.192	1021.52	0	0	0	2
42.15_2226.2011n	0	1	#6372	4	42.1548	2226.2	43.54	MQLKPMEINPEMLNKVLAK	único		Q9R0P9|UCHL1_MOUSE	Ubiquitin carboxyl-terminal hydrolase isozyme L1 OS=Mus musculus OX=10090 GN=Uchl1 PE=1 SV=1	4.48962	KO	WT	0.0389052	36.985	3030.85	1252.35	956.07	6253.98	3660.98	43.4211	57.2255	232.422	236.128	0	0	0	0
39.17_2744.4305n	0	1	#37164	3	39.1691	2744.43	51.82	LVTLASHHPADFTPAVHASLDKFLAS	único		P01942|HBA_MOUSE	Hemoglobin subunit alpha OS=Mus musculus OX=10090 GN=Hba PE=1 SV=2	4.61442	KO	WT	0.0284376	35.2808	1567.29	535.4	581.215	1933.56	3218.97	18.5632	34.7886	71.8584	207.619	0	0	0	0
23.10_2262.1453n	0	2	#3180,#56140	4,5	23.0978	2262.15	34.39	PDAPSRKDPKFREWHHFL	único		P70296|PEBP1_MOUSE	Phosphatidylethanolamine-binding protein 1 OS=Mus musculus OX=10090 GN=Pebp1 PE=1 SV=3	4.77813	WT	KO	0.0454999	36.8572	3253.94	4199.91	6563.25	1419.83	832.759	145.618	392.843	52.7662	53.7117	0	0	0	0
27.93_2251.1667n	2	2	#10129,#863	2,3	27.9257	2251.17	46.38	LGPKRMSDAQVQTDPVSIGPVG	único		Q80YN3|BCAS1_MOUSE	Breast carcinoma-amplified sequence 1 homolog OS=Mus musculus OX=10090 GN=Bcas1 PE=1 SV=3	5.01177	KO	WT	0.00913406	21.834	106438	29943.1	40877	179942	174991	1038.18	2446.69	6687.33	11286.7	1	1	1	2
22.64_680.3077n	0	1	#3339	1	22.6374	680.308	33.02	FDITAD	único		P17742|PPIA_MOUSE	Peptidyl-prolyl cis-trans isomerase A OS=Mus musculus OX=10090 GN=Ppia PE=1 SV=2	5.18309	WT	KO	0.0319556	35.838	1035.9	1459.16	2014.28	419.986	250.162	50.5915	120.565	15.6083	16.1351	0	0	0	0
19.34_2355.1723n	0	1	#28702	3	19.3443	2355.17	58.96	FSREKMDLTAKELTEEKETA	único		P14152|MDHC_MOUSE	Malate dehydrogenase, cytoplasmic OS=Mus musculus OX=10090 GN=Mdh1 PE=1 SV=3	5.20128	WT	KO	0.00603251	17.3027	1312.86	2471.76	1932.86	438.636	408.199	85.7	115.691	16.3014	26.3282	0	0	0	0
17.16_1604.7819n	0	1	#24708	2	17.1603	1604.78	30.57	HPADFTPAVHASLDK	único		P01942|HBA_MOUSE	Hemoglobin subunit alpha OS=Mus musculus OX=10090 GN=Hba PE=1 SV=2	5.30931	KO	WT	0.045008	41.8879	736.11	277.565	189.117	1605.83	871.933	9.62366	11.3196	59.6786	56.2384	0	0	0	0
16.36_569.3516n	0	1	#23453	1	16.3587	569.352	28.52	GKVLPG	único		P09411|PGK1_MOUSE	Phosphoglycerate kinase 1 OS=Mus musculus OX=10090 GN=Pgk1 PE=1 SV=4	5.45447	WT	KO	0.0176549	27.2056	206.147	281.391	415.443	71.2652	56.4896	9.75632	24.8663	2.64848	3.6435	0	0	0	0
40.21_1357.6884n	0	1	#880	2	40.2098	1357.69	41.87	VVYPWTQRYF	único		P02088|HBB1_MOUSE	Hemoglobin subunit beta-1 OS=Mus musculus OX=10090 GN=Hbb-b1 PE=1 SV=2	6.05143	KO	WT	0.0188303	35.3018	36589.3	12968.4	7787.3	63154.4	62447	449.635	466.109	2347.06	4027.74	1	1	1	1
13.58_1273.6677n	0	2	#1127,#36724	2,3	13.5781	1273.67	31.86	KVNSDEVGGEALG	único		P02088|HBB1_MOUSE	Hemoglobin subunit beta-1 OS=Mus musculus OX=10090 GN=Hbb-b1 PE=1 SV=2	6.93063	KO	WT	0.04223	53.4604	60824.9	9540.66	21137.8	90519.5	122101	330.791	1265.2	3364.05	7875.37	0	2	1	1
46.81_3496.8706n	0	1	#19077	4	46.8123	3496.87	32.1	TVAEKTKEQVTNVGGAVVTGVTAVAQKTVEGAGNIA	único		O55042|SYUA_MOUSE	Alpha-synuclein OS=Mus musculus OX=10090 GN=Snca PE=1 SV=2	7.903	KO	WT	0.0223396	43.608	4462.18	693.304	1311.49	7575.42	8268.5	24.038	78.4994	281.531	533.306	0	0	0	0
17.47_578.3408n	0	1	#16601	1	17.4676	578.341	27.17	APVVPP	único		Q61548|AP180_MOUSE	Clathrin coat assembly protein AP180 OS=Mus musculus OX=10090 GN=Snap91 PE=1 SV=1	8.1966	KO	WT	0.0143591	34.2619	15810.2	3282.58	3593.94	21354.4	35009.7	113.813	215.115	793.612	2258.07	0	0	0	0
8.14_700.3026n	0	1	#4887	1	8.13523	700.303	34.75	QDENPV	único		P04370|MBP_MOUSE	Myelin basic protein OS=Mus musculus OX=10090 GN=Mbp PE=1 SV=2	8.67855	KO	WT	0.0184156	40.6565	20601.8	5481.09	3033.33	39365.2	34527.7	190.039	181.56	1462.96	2226.98	0	0	1	1
8.78_877.4394n	0	1	#12451	2	8.78403	877.439	25.99	SREKMDL	único		P14152|MDHC_MOUSE	Malate dehydrogenase, cytoplasmic OS=Mus musculus OX=10090 GN=Mdh1 PE=1 SV=3	10.0948	WT	KO	0.0267299	47.6065	2705.04	3265.42	6579.5	419.598	555.646	113.217	393.815	15.5939	35.8384	0	1	0	0
7.80_3267.4896n	3	3	#56949,#5267,#1495	3,4,5	7.80027	3267.49	52.95	SERQSAGATNGKDKTSGDNDGQKKVQEEFD	único	[1] S(+42.01)	P63054|PCP4_MOUSE	Calmodulin regulator protein PCP4 OS=Mus musculus OX=10090 GN=Pcp4 PE=3 SV=2	10.4378	KO	WT	0.0386614	53.7826	292380	62976	39274.5	736577	330694	2183.48	2350.77	27374	21329.2	1	2	2	2
8.78_543.2540n	0	1	#4926	1	8.78403	543.254	37.74	GPIEE	único		P56480|ATPB_MOUSE	ATP synthase subunit beta, mitochondrial OS=Mus musculus OX=10090 GN=Atp5f1b PE=1 SV=2	13.2931	KO	WT	0.00962599	27.9593	12436.7	1468.11	2012.37	27706.5	18559.6	50.9017	120.45	1029.68	1197.07	0	0	1	1
8.78_543.2540n	0	1	#4926	1	8.78403	543.254	37.74	GPLEE	único				13.2931	KO	WT	0.00962599	27.9593	12436.7	1468.11	2012.37	27706.5	18559.6	50.9017	120.45	1029.68	1197.07	0	0	1	1
8.27_658.3399n	0	1	#17216	1	8.27183	658.34	24.41	GGEALGR	único		P02088|HBB1_MOUSE	Hemoglobin subunit beta-1 OS=Mus musculus OX=10090 GN=Hbb-b1 PE=1 SV=2	14.8172	WT	KO	0.0376793	52.4756	3671.02	9429.95	4325.77	299.949	628.41	326.952	258.919	11.1472	40.5315	0	0	0	0
35.01_1917.9391n	0	1	#22275	2	35.0063	1917.94	25.61	PTMAPSGQPAPVSMVPPSPA	único		Q61548|AP180_MOUSE	Clathrin coat assembly protein AP180 OS=Mus musculus OX=10090 GN=Snap91 PE=1 SV=1	16.9425	KO	WT	0.00372051	18.8873	4417.05	438.986	545.73	9455.82	7227.68	15.2204	32.6646	351.414	466.175	0	0	0	0
26.88_2773.4141n	0	1	#11433	4	26.885	2773.41	28.12	DMGRSAAVAKQALAHGLKCKSQFTIT	único	[1] D(+42.01)	Q99KI0|ACON_MOUSE	Aconitate hydratase, mitochondrial OS=Mus musculus OX=10090 GN=Aco2 PE=1 SV=1	22.2634	WT	KO	0.0434725	70.8487	2136.79	2040.95	6138.8	244.911	122.497	70.763	367.438	9.10182	7.90088	0	0	0	0
12.43_1146.5305n	0	1	#5956	1	12.4349	1146.53	60.99	WGKVNSDEVGG	único		P02088|HBB1_MOUSE	Hemoglobin subunit beta-1 OS=Mus musculus OX=10090 GN=Hbb-b1 PE=1 SV=2	24.6172	KO	WT	0.00181797	16.1043	4300.25	297.5	373.962	7643.62	8885.9	10.3148	22.3835	284.066	573.128	0	0	0	0
36.29_1111.5503n	0	1	#10391	1	36.286	1111.55	34.87	VYPWTQRY	único		P02088|HBB1_MOUSE	Hemoglobin subunit beta-1 OS=Mus musculus OX=10090 GN=Hbb-b1 PE=1 SV=2	48.3356	KO	WT	0.012327	48.2377	4122.17	224.106	110.108	6053.86	10100.6	7.77014	6.59053	224.984	651.475	0	0	0	1
20.69_596.2093n	0	1	#44189	1	20.6927	596.209	30.87	DNEYG	único		P16858|G3P_MOUSE	Glyceraldehyde-3-phosphate dehydrogenase OS=Mus musculus OX=10090 GN=Gapdh PE=1 SV=2	102.378	WT	KO	0.0476414	141.421	67.9466	62.4863	206.671	0	2.62905	2.16651	12.3703	0	0.16957	0	0	0	0
7.30_759.3461n	0	1	#25131	1	7.29943	759.346	32.66	ASGGGVPTD	único		P19536|COX5B_MOUSE	Cytochrome c oxidase subunit 5B, mitochondrial OS=Mus musculus OX=10090 GN=Cox5b PE=1 SV=1	119.852	KO	WT	0.0292359	141.421	12.63	0.418032	0	11.8315	38.2705	0.0144939	0	0.439704	2.46839	0	0	0	0
16.05_1631.8058n	0	1	#68683	2	16.0513	1631.81	30.29	QEVDEPPQHALRVD	único		P70296|PEBP1_MOUSE	Phosphatidylethanolamine-binding protein 1 OS=Mus musculus OX=10090 GN=Pebp1 PE=1 SV=3	367.722	WT	KO	0.028415	141.421	346.722	486.326	896.8	0	3.76134	16.8617	53.6779	0	0.242601	0	0	0	0
9.38_893.3271n	0	1	#20494	2	9.38103	893.327	41.58	FDTMEDH	único		P10637|TAU_MOUSE	Microtubule-associated protein tau OS=Mus musculus OX=10090 GN=Mapt PE=1 SV=3	858.515	KO	WT	0.020876	141.421	262.047	1.21951	0	855.298	191.668	0.0422824	0	31.7861	12.3623	0	0	0	0
52.46_2744.6360n	0	2	#47711,#3431	3,4	52.4597	2744.64	70	AKVAVLGASGGIGQPLSLLLKNSPLVSR	único		P08249|MDHM_MOUSE	Malate dehydrogenase, mitochondrial OS=Mus musculus OX=10090 GN=Mdh2 PE=1 SV=3	2620.24	WT	KO	0.0246905	141.421	589.912	2091.62	267.129	0	0.900202	72.52	15.989	0	0.0580617	0	0	0	0
29.34_2365.1929n	0	1	#33358	3	29.342	2365.19	43.98	VLSGEDKSNIKAAWGKIGGHGAE	único	[1] V(+42.01)	P01942|HBA_MOUSE	Hemoglobin subunit alpha OS=Mus musculus OX=10090 GN=Hba PE=1 SV=2	2861.67	KO	WT	0.00166461	141.421	117.323	0	0.163935	180.888	288.24	0	0.00981232	6.72247	18.591	0	0	0	0
46.74_1029.6711n	0	1	#24510	2	46.744	1029.67	42.36	GGKLSKKKKG	único		Q91XV3|BASP1_MOUSE	Brain acid soluble protein 1 OS=Mus musculus OX=10090 GN=Basp1 PE=1 SV=3	Infinity	KO	WT	4.73212e-07	0.733775	471.709	0	0	948.313	938.523	0	0	35.2429	60.5334	0	0	0	0
39.07_902.4162n	0	1	#28148	1	39.0666	902.416	29.7	AADISQWA	único	[1] A(+42.01)	P70296|PEBP1_MOUSE	Phosphatidylethanolamine-binding protein 1 OS=Mus musculus OX=10090 GN=Pebp1 PE=1 SV=3	Infinity	KO	WT	3.80025e-06	2.74366	5255.82	0	0	10715.6	10307.7	0	0	398.231	664.832	0	0	0	1
31.22_747.3612n	0	1	#7830	1	31.2189	747.361	28.37	EALERM	único		P01942|HBA_MOUSE	Hemoglobin subunit alpha OS=Mus musculus OX=10090 GN=Hba PE=1 SV=2	Infinity	KO	WT	6.90858e-06	3.94946	10319.5	0	0	21215.4	20062.7	0	0	788.446	1294.01	0	0	0	1
26.32_955.4382n	0	1	#53645	1	26.3224	955.438	58.53	DENPVVHF	único		P04370|MBP_MOUSE	Myelin basic protein OS=Mus musculus OX=10090 GN=Mbp PE=1 SV=2	Infinity	KO	WT	1.05906e-05	3.44554	446.737	0	0	871.705	915.241	0	0	32.3959	59.0317	0	0	0	0
15.22_659.3505n	0	1	#10135	1	15.2155	659.351	29.56	TLGSVPS	único		Q9R0P9|UCHL1_MOUSE	Ubiquitin carboxyl-terminal hydrolase isozyme L1 OS=Mus musculus OX=10090 GN=Uchl1 PE=1 SV=1	Infinity	WT	KO	1.90565e-05	3.37576	59.3131	121.458	115.795	0	0	4.21115	6.93088	0	0	0	0	0	0
32.23_832.4045n	0	1	#2045	1	32.2256	832.405	40.98	INDPFID	único		P16858|G3P_MOUSE	Glyceraldehyde-3-phosphate dehydrogenase OS=Mus musculus OX=10090 GN=Gapdh PE=1 SV=2	Infinity	WT	KO	4.75561e-05	11.4609	32666.9	60039.1	70628.6	0	0	2081.66	4227.47	0	0	1	1	0	0
51.57_3754.0087n	0	1	#19089	3	51.5719	3754.01	52	GVTTVAEKTKEQVTNVGGAVVTGVTAVAQKTVEGAGNIA	único		O55042|SYUA_MOUSE	Alpha-synuclein OS=Mus musculus OX=10090 GN=Snca PE=1 SV=2	Infinity	KO	WT	5.36898e-05	7.35447	304.426	0	0	640.516	577.19	0	0	23.804	37.2279	0	0	0	0
24.21_755.3848n	0	1	#20943	1	24.2068	755.385	25.54	PAAATAAAA	único	[1] P(+42.01)			Infinity	KO	WT	0.000118687	12.2302	716.769	0	0	1309.56	1557.51	0	0	48.6684	100.457	0	0	0	0
17.67_589.2636n	1	1	#22004	1	17.6725	589.264	28.03	DEVID	único		Q9ERU9|RBP2_MOUSE	E3 SUMO-protein ligase RanBP2 OS=Mus musculus OX=10090 GN=Ranbp2 PE=1 SV=2	Infinity	KO	WT	0.000147327	10.0955	90.6311	0	0	168.323	194.202	0	0	6.25551	12.5257	0	0	0	0
17.67_589.2636n	0	1	#22004	1	17.6725	589.264	28.03	DEVLD	único		Q9CR51|VATG1_MOUSE	V-type proton ATPase subunit G 1 OS=Mus musculus OX=10090 GN=Atp6v1g1 PE=1 SV=3	Infinity	KO	WT	0.000147327	10.0955	90.6311	0	0	168.323	194.202	0	0	6.25551	12.5257	0	0	0	0
11.67_1191.6611n	0	1	#56867	1	11.6674	1191.66	51.85	IVTPRTPPPSQ	único		P04370|MBP_MOUSE	Myelin basic protein OS=Mus musculus OX=10090 GN=Mbp PE=1 SV=2	Infinity	KO	WT	0.000239563	13.5933	127.297	0	0	279.064	230.122	0	0	10.3711	14.8425	0	0	0	0
12.50_930.4245n	0	1	#37868	1	12.5032	930.425	31.29	NNVDGHLY	único		Q9R0P9|UCHL1_MOUSE	Ubiquitin carboxyl-terminal hydrolase isozyme L1 OS=Mus musculus OX=10090 GN=Uchl1 PE=1 SV=1	Infinity	KO	WT	0.000252103	16.6096	424.341	0	0	749.006	948.358	0	0	27.8359	61.1677	0	0	0	0
26.29_711.3735n	0	1	#71558	1	26.2882	711.374	48.05	NPVVHF	único		P04370|MBP_MOUSE	Myelin basic protein OS=Mus musculus OX=10090 GN=Mbp PE=1 SV=2	Infinity	KO	WT	0.000399726	21.0731	460.182	0	0	1057.51	783.22	0	0	39.3009	50.5165	0	0	0	0
23.64_2219.7864n	1	1	#12547	4	23.6442	2219.79	26.04	NMMMMGDNSMGEAPEDLYH	único	[2] M(+15.99)|[3] M(+15.99)|[4] M(+15.99)	Q8CIQ7|DOCK3_MOUSE	Dedicator of cytokinesis protein 3 OS=Mus musculus OX=10090 GN=Dock3 PE=1 SV=1	Infinity	KO	WT	0.000417116	17.1502	98.1336	0	0	172.466	220.069	0	0	6.40948	14.1941	0	0	0	0
6.16_1103.5089n	0	1	#25736	1	6.1563	1103.51	47.99	KVNSDEVGGEA	único		P02088|HBB1_MOUSE	Hemoglobin subunit beta-1 OS=Mus musculus OX=10090 GN=Hbb-b1 PE=1 SV=2	Infinity	KO	WT	0.00050857	27.5967	1628.15	0	0	2620.87	3891.73	0	0	97.4014	251.011	0	0	0	0
33.79_2554.4058n	0	1	#8464	5	33.7948	2554.41	49.37	PALTPEQKKELSDIAHRIVAPGKG	único		P05064|ALDOA_MOUSE	Fructose-bisphosphate aldolase A OS=Mus musculus OX=10090 GN=Aldoa PE=1 SV=2	Infinity	WT	KO	0.000566559	27.0344	862.707	2055.25	1395.58	0	0	71.2589	83.5323	0	0	0	0	0	0
24.24_2392.0705n	0	1	#17364	3	24.241	2392.07	27.13	VTEIPKEEKDPGMGAMGGMGGGMGG	único		P63038|CH60_MOUSE	60 kDa heat shock protein, mitochondrial OS=Mus musculus OX=10090 GN=Hspd1 PE=1 SV=1	Infinity	KO	WT	0.000584273	31.7934	3287.16	0	0	5096.33	8052.32	0	0	189.399	519.363	0	0	0	1
19.94_803.4416n	0	1	#10589	1	19.9411	803.442	34.5	SLSNKLT	único	[1] S(+42.01)	P09411|PGK1_MOUSE	Phosphoglycerate kinase 1 OS=Mus musculus OX=10090 GN=Pgk1 PE=1 SV=4	Infinity	KO	WT	0.000753113	23.4496	112.458	0	0	262.209	187.621	0	0	9.74469	12.1013	0	0	0	0
43.37_2918.4797n	0	1	#33423	5	43.3664	2918.48	41.61	VTLASHHPADFTPAVHASLDKFLASVST	único		P01942|HBA_MOUSE	Hemoglobin subunit alpha OS=Mus musculus OX=10090 GN=Hba PE=1 SV=2	Infinity	KO	WT	0.000808328	36.3719	2686.75	0	0	3991.5	6755.5	0	0	148.339	435.72	0	0	0	0
25.42_1715.9349n	0	1	#32774	2	25.4183	1715.93	54.53	IAQQPVNEVEHRIIA	único		P52503|NDUS6_MOUSE	NADH dehydrogenase [ubiquinone] iron-sulfur protein 6, mitochondrial OS=Mus musculus OX=10090 GN=Ndufs6 PE=1 SV=2	Infinity	KO	WT	0.00105866	28.5764	137.893	0	0	220.059	331.513	0	0	8.17822	21.3821	0	0	0	0
37.65_641.3428n	0	1	#10366	1	37.6503	641.343	24.86	AYILY	único				Infinity	KO	WT	0.00141621	50.7632	5738.19	0	0	15595.8	7356.93	0	0	579.6	474.511	0	0	0	0
19.28_890.4190n	0	1	#17610	1	19.2761	890.419	42.51	LVVDNGSGM	único		Q8BFZ3|ACTBL_MOUSE	Beta-actin-like protein 2 OS=Mus musculus OX=10090 GN=Actbl2 PE=1 SV=1	Infinity	KO	WT	0.00173353	40.8026	323.74	0	0	834.291	460.671	0	0	31.0054	29.7126	0	0	0	0
8.97_679.3554n	0	1	#9905	1	8.97105	679.355	47.08	SFPTTK	único		P01942|HBA_MOUSE	Hemoglobin subunit alpha OS=Mus musculus OX=10090 GN=Hba PE=1 SV=2	Infinity	KO	WT	0.00184121	28.4414	29.33	0	0	46.8628	70.4571	0	0	1.7416	4.54438	0	0	0	0
11.84_1248.6842n	0	1	#67973	1	11.8382	1248.68	57.93	IVTPRTPPPSQG	único		P04370|MBP_MOUSE	Myelin basic protein OS=Mus musculus OX=10090 GN=Mbp PE=1 SV=2	Infinity	KO	WT	0.00187033	46.8209	746.669	0	0	998.933	1987.74	0	0	37.1241	128.207	0	0	0	0
24.24_1565.7395n	0	1	#44764	2	24.241	1565.74	65.86	YDIAHTPGVAADLSH	único		P08249|MDHM_MOUSE	Malate dehydrogenase, mitochondrial OS=Mus musculus OX=10090 GN=Mdh2 PE=1 SV=3	Infinity	KO	WT	0.00232592	46.9522	335.203	0	0	447.83	892.983	0	0	16.6431	57.5961	0	0	0	0
28.44_1029.4878n	0	1	#11494	1	28.4379	1029.49	32.49	DLEPTVIDE	único		P05213|TBA1B_MOUSE	Tubulin alpha-1B chain OS=Mus musculus OX=10090 GN=Tuba1b PE=1 SV=2	Infinity	KO	WT	0.00282558	57.5659	911.788	0	0	1081.29	2565.87	0	0	40.1847	165.495	0	0	0	0
17.33_1170.5691n	0	1	#97031	1	17.3311	1170.57	39.42	WAKVNPDEVGG	único		P02089|HBB2_MOUSE	Hemoglobin subunit beta-2 OS=Mus musculus OX=10090 GN=Hbb-b2 PE=1 SV=2	Infinity	KO	WT	0.003187	56.4943	481.073	0	0	577.793	1346.5	0	0	21.473	86.8473	0	0	0	0
28.86_586.3329n	0	1	#17686	1	28.8639	586.333	28.46	KEVGL	único	[1] K(+42.01)			Infinity	KO	WT	0.00321524	51.6077	224.849	0	0	285.594	613.802	0	0	10.6137	39.5893	0	0	0	0
19.41_1169.6281n	0	1	#23337	3	19.4126	1169.63	54.76	PIEEAVAKADK	único		P56480|ATPB_MOUSE	ATP synthase subunit beta, mitochondrial OS=Mus musculus OX=10090 GN=Atp5f1b PE=1 SV=2	Infinity	KO	WT	0.00334553	45.1943	79.7285	0	0	210.415	108.499	0	0	7.81982	6.99803	0	0	0	0
23.54_1969.9966n	0	1	#38112	2	23.5418	1970	69.03	LVTLASHHPADFTPAVHAS	único		P01942|HBA_MOUSE	Hemoglobin subunit alpha OS=Mus musculus OX=10090 GN=Hba PE=1 SV=2	Infinity	KO	WT	0.00416371	51.424	96.6794	0	0	263.668	123.049	0	0	9.79891	7.93649	0	0	0	0
14.48_771.3773n	0	1	#16038	1	14.4822	771.377	44.98	AKVNPDE	único		P02089|HBB2_MOUSE	Hemoglobin subunit beta-2 OS=Mus musculus OX=10090 GN=Hbb-b2 PE=1 SV=2	Infinity	WT	KO	0.0042001	59.9049	288.862	333.005	822.443	0	0	11.5458	49.2273	0	0	0	0	0	0
16.67_2365.1290n	0	1	#44857	3	16.666	2365.13	24.34	TDPDAPSRKDPKFREWHHF	único		P70296|PEBP1_MOUSE	Phosphatidylethanolamine-binding protein 1 OS=Mus musculus OX=10090 GN=Pebp1 PE=1 SV=3	Infinity	WT	KO	0.0042229	61.5841	356.609	1023.8	402.637	0	0	35.4969	24.0998	0	0	0	0	0	0
31.29_849.4262n	0	1	#31368	1	31.2872	849.426	24.52	AAAAAATVY	único	[1] A(+42.01)	Q8BX46|SKOR1_MOUSE	SKI family transcriptional corepressor 1 OS=Mus musculus OX=10090 GN=Skor1 PE=1 SV=2	Infinity	KO	WT	0.00552604	63.1865	174.95	0	0	506.234	193.566	0	0	18.8136	12.4847	0	0	0	0
31.29_849.4262n	0	1	#31368	1	31.2872	849.426	48.34	AAAPAPAAGPG	único		Q9D3D9|ATPD_MOUSE	ATP synthase subunit delta, mitochondrial OS=Mus musculus OX=10090 GN=Atp5f1d PE=1 SV=1	Infinity	KO	WT	0.00552604	63.1865	174.95	0	0	506.234	193.566	0	0	18.8136	12.4847	0	0	0	0
40.59_2442.2889n	0	1	#29206	4	40.5855	2442.29	33.11	IGGSDLGPLMVTEALKPYSKGGPR	único		P06745|G6PI_MOUSE	Glucose-6-phosphate isomerase OS=Mus musculus OX=10090 GN=Gpi PE=1 SV=4	Infinity	KO	WT	0.00552667	75.11	816.808	0	0	765.989	2501.24	0	0	28.4671	161.326	0	0	0	0
5.56_1300.7281n	0	2	#31571,#15071	2,3	5.55953	1300.73	38.7	AKEGVVAAAEKTK	único		Q91ZZ3|SYUB_MOUSE	Beta-synuclein OS=Mus musculus OX=10090 GN=Sncb PE=1 SV=1	Infinity	WT	KO	0.00631426	68.1584	206.022	213.459	610.631	0	0	7.40097	36.5493	0	0	0	0	0	0
13.27_1424.6746n	0	1	#17637	2	13.2707	1424.67	38.28	IAQDNEPEKPVAD	único		P56564|EAA1_MOUSE	Excitatory amino acid transporter 1 OS=Mus musculus OX=10090 GN=Slc1a3 PE=1 SV=2	Infinity	KO	WT	0.00663009	81.4223	927.277	0	0	786.808	2922.3	0	0	29.2408	188.484	0	0	0	0
27.12_1890.8995n	1	1	#29849	2	27.124	1890.9	32.67	AVNVYSTSVTSDNLSRH	único	[1] A(+42.01)	Q61166|MARE1_MOUSE	Microtubule-associated protein RP/EB family member 1 OS=Mus musculus OX=10090 GN=Mapre1 PE=1 SV=3	Infinity	KO	WT	0.00669906	70.4011	221.002	0	0	221.97	662.038	0	0	8.24924	42.7005	0	0	0	0
10.49_1369.7601n	0	1	#12807	3	10.4901	1369.76	44.73	SAAPKAGTATGRIVA	único		P56480|ATPB_MOUSE	ATP synthase subunit beta, mitochondrial OS=Mus musculus OX=10090 GN=Atp5f1b PE=1 SV=2	Infinity	WT	KO	0.00709059	51.5284	24.4053	31.0259	66.5952	0	0	1.07572	3.98605	0	0	0	0	0	0
16.70_1722.8360n	0	1	#18864	2	16.7002	1722.84	46.22	FEEKTADKNKLEGAGS	único		P20357|MTAP2_MOUSE	Microtubule-associated protein 2 OS=Mus musculus OX=10090 GN=Map2 PE=1 SV=2	Infinity	WT	KO	0.00801724	72.2493	152.165	148.854	459.805	0	0	5.16101	27.5216	0	0	0	0	0	0
28.10_589.3494n	0	1	#2232	1	28.0964	589.349	33.54	IVVYP	único				Infinity	KO	WT	0.00808114	92.3511	1847.89	0	0	1282.36	6109.2	0	0	47.6573	394.034	0	0	0	0
28.10_589.3494n	0	1	#2232	1	28.0964	589.349	33.54	LVVYP	único		P02088|HBB1_MOUSE	Hemoglobin subunit beta-1 OS=Mus musculus OX=10090 GN=Hbb-b1 PE=1 SV=2	Infinity	KO	WT	0.00808114	92.3511	1847.89	0	0	1282.36	6109.2	0	0	47.6573	394.034	0	0	0	0
14.98_2443.3306n	0	1	#12364	3	14.9765	2443.33	82.32	AKEGVVAAAEKTKQGVTEAAEKTK	único		Q91ZZ3|SYUB_MOUSE	Beta-synuclein OS=Mus musculus OX=10090 GN=Sncb PE=1 SV=1	Infinity	KO	WT	0.0099298	77.6537	139.693	0	0	125.976	432.795	0	0	4.68176	27.9146	0	0	0	0
51.57_1336.7266n	0	1	#50674	2	51.5719	1336.73	56.48	VAGVATALAHKYH	único		P02088|HBB1_MOUSE	Hemoglobin subunit beta-1 OS=Mus musculus OX=10090 GN=Hbb-b1 PE=1 SV=2	Infinity	KO	WT	0.0103995	79.0302	139.953	0	0	123.486	436.324	0	0	4.58922	28.1423	0	0	0	0
13.34_2233.0363n	1	1	#14327	5	13.339	2233.04	60.69	PEARDGWHYGESEKTKMRG	único		Q8BKX1|BAIP2_MOUSE	Brain-specific angiogenesis inhibitor 1-associated protein 2 OS=Mus musculus OX=10090 GN=Baiap2 PE=1 SV=2	Infinity	KO	WT	0.0108889	67.0675	38.102	0	0	40.0651	112.343	0	0	1.48897	7.24595	0	0	0	0
23.23_953.4663n	0	1	#21590	2	23.2344	953.466	29.03	PADFTPAVH	único		P01942|HBA_MOUSE	Hemoglobin subunit alpha OS=Mus musculus OX=10090 GN=Hba PE=1 SV=2	Infinity	WT	KO	0.0118879	75.3943	65.6483	61.3	201.293	0	0	2.12537	12.0484	0	0	0	0	0	0
12.93_688.3534n	0	1	#17513	1	12.9293	688.353	28.71	QMLKQ	único	[1] Q(+42.01)			Infinity	WT	KO	0.0130232	85.1779	132.23	423.742	105.176	0	0	14.6919	6.29529	0	0	0	0	0	0
31.29_2836.4307n	0	1	#63250	3	31.2872	2836.43	47.15	MSHLGRPDGVPMPDKYSLEPVAAELK	único		P09411|PGK1_MOUSE	Phosphoglycerate kinase 1 OS=Mus musculus OX=10090 GN=Pgk1 PE=1 SV=4	Infinity	KO	WT	0.0130421	89.6082	210.836	0	0	688.855	154.49	0	0	25.6005	9.96439	0	0	0	0
16.67_715.3685n	0	1	#75633	1	16.666	715.369	24.59	RMIAPE	único				Infinity	WT	KO	0.0130745	87.7825	171.613	130.18	556.27	0	0	4.51355	33.2955	0	0	0	0	0	0
16.67_715.3685n	1	1	#75633	1	16.666	715.369	24.59	RMLAPE	único		P53810|PIPNA_MOUSE	Phosphatidylinositol transfer protein alpha isoform OS=Mus musculus OX=10090 GN=Pitpna PE=1 SV=2	Infinity	WT	KO	0.0130745	87.7825	171.613	130.18	556.27	0	0	4.51355	33.2955	0	0	0	0	0	0
47.65_1885.9975n	0	1	#20321	2	47.6482	1886	37.76	FQFLYPKTGVTGPYVLG	único		Q9CQQ7|AT5F1_MOUSE	ATP synthase F(0) complex subunit B1, mitochondrial OS=Mus musculus OX=10090 GN=Atp5pb PE=1 SV=1	Infinity	KO	WT	0.0148042	119.271	10441.9	0	0	3271.01	38496.6	0	0	121.563	2482.97	0	0	0	1
14.41_1825.9454n	1	1	#12581	4	14.4139	1825.95	50.44	FDISKKEMQPTHPIR	único		P68254|1433T_MOUSE	14-3-3 protein theta OS=Mus musculus OX=10090 GN=Ywhaq PE=1 SV=1	Infinity	WT	KO	0.0160758	95.9582	212.927	136.9	714.806	0	0	4.74657	42.7847	0	0	0	0	0	0
7.81_1583.8009n	0	1	#93891	2	7.81165	1583.8	45.44	PHSYPALSAEQKKE	único		P05063|ALDOC_MOUSE	Fructose-bisphosphate aldolase C OS=Mus musculus OX=10090 GN=Aldoc PE=1 SV=4	Infinity	KO	WT	0.0184785	93.2874	104.126	0	0	345.625	70.8806	0	0	12.8447	4.5717	0	0	0	0
29.10_817.3974n	0	1	#38719	1	29.1029	817.397	36.56	LPGDNVGF	único		P10126|EF1A1_MOUSE	Elongation factor 1-alpha 1 OS=Mus musculus OX=10090 GN=Eef1a1 PE=1 SV=3	Infinity	KO	WT	0.0197095	100.765	186.656	0	0	107.321	639.302	0	0	3.98846	41.234	0	0	0	0
22.13_930.4667n	0	1	#45756	1	22.1252	930.467	35.85	PSKETIEQ	único		P20065|TYB4_MOUSE	Thymosin beta-4 OS=Mus musculus OX=10090 GN=Tmsb4x PE=1 SV=1	Infinity	KO	WT	0.0212608	106.066	268.5	0	0	134.249	939.75	0	0	4.98922	60.6125	0	0	0	0
17.74_582.2803n	0	1	#33856	1	17.7408	582.28	41.41	AAGHLD	único		P01942|HBA_MOUSE	Hemoglobin subunit alpha OS=Mus musculus OX=10090 GN=Hba PE=1 SV=2	Infinity	KO	WT	0.0223555	101.575	137.08	0	0	471.075	77.2466	0	0	17.5069	4.98229	0	0	0	0
15.18_493.2639n	0	1	#20887	1	15.1814	493.264	36.04	PAVHA	único		P01942|HBA_MOUSE	Hemoglobin subunit alpha OS=Mus musculus OX=10090 GN=Hba PE=1 SV=2	Infinity	KO	WT	0.0231305	87.8994	35.0482	0	0	113.664	26.5285	0	0	4.22419	1.71105	0	0	0	0
22.19_1699.9133n	0	1	#13442	2	22.1935	1699.91	52.69	GVVQGVASVAEKTKEQA	único		Q91ZZ3|SYUB_MOUSE	Beta-synuclein OS=Mus musculus OX=10090 GN=Sncb PE=1 SV=1	Infinity	WT	KO	0.0249889	118.822	906.364	3335.78	289.674	0	0	115.657	17.3384	0	0	0	0	0	0
16.70_2612.4425n	0	1	#8068	6	16.7002	2612.44	40.45	ARSIAKEGFEKISKGANPVEIRRG	único		P63038|CH60_MOUSE	60 kDa heat shock protein, mitochondrial OS=Mus musculus OX=10090 GN=Hspd1 PE=1 SV=1	Infinity	WT	KO	0.0254583	120.166	1062.99	319.527	3932.42	0	0	11.0786	235.375	0	0	0	1	0	0
25.01_630.3577n	0	1	#18578	1	25.0085	630.358	26.93	EILEK	único		Q9DCL9|PUR6_MOUSE	Multifunctional protein ADE2 OS=Mus musculus OX=10090 GN=Paics PE=1 SV=4	Infinity	WT	KO	0.0255207	114.504	428.272	163.028	1550.06	0	0	5.65247	92.7786	0	0	0	0	0	0
25.01_630.3577n	0	1	#18578	1	25.0085	630.358	26.93	ELIEK	único		Q91YT0|NDUV1_MOUSE	NADH dehydrogenase [ubiquinone] flavoprotein 1, mitochondrial OS=Mus musculus OX=10090 GN=Ndufv1 PE=1 SV=1	Infinity	WT	KO	0.0255207	114.504	428.272	163.028	1550.06	0	0	5.65247	92.7786	0	0	0	0	0	0
25.01_630.3577n	0	1	#18578	1	25.0085	630.358	26.41	IELKE	único		P70670|NACAM_MOUSE	Nascent polypeptide-associated complex subunit alpha, muscle-specific form OS=Mus musculus OX=10090 GN=Naca PE=1 SV=2	Infinity	WT	KO	0.0255207	114.504	428.272	163.028	1550.06	0	0	5.65247	92.7786	0	0	0	0	0	0
25.01_630.3577n	0	1	#18578	1	25.0085	630.358	27.99	SLIEK	único	[1] S(+42.01)			Infinity	WT	KO	0.0255207	114.504	428.272	163.028	1550.06	0	0	5.65247	92.7786	0	0	0	0	0	0
25.01_630.3577n	0	1	#18578	1	25.0085	630.358	27.99	SLLEK	único	[1] S(+42.01)	P63101|1433Z_MOUSE	14-3-3 protein zeta/delta OS=Mus musculus OX=10090 GN=Ywhaz PE=1 SV=1	Infinity	WT	KO	0.0255207	114.504	428.272	163.028	1550.06	0	0	5.65247	92.7786	0	0	0	0	0	0
25.01_630.3577n	0	1	#18578	1	25.0085	630.358	26.21	TVLEK	único	[1] T(+42.01)	P20357|MTAP2_MOUSE	Microtubule-associated protein 2 OS=Mus musculus OX=10090 GN=Map2 PE=1 SV=2	Infinity	WT	KO	0.0255207	114.504	428.272	163.028	1550.06	0	0	5.65247	92.7786	0	0	0	0	0	0
49.71_2155.2494n	0	2	#30791,#58880	3,4	49.7124	2155.25	46.69	PLAPAYAVPKVLKYAGLKKE	único		Q8QZT1|THIL_MOUSE	Acetyl-CoA acetyltransferase, mitochondrial OS=Mus musculus OX=10090 GN=Acat1 PE=1 SV=1	Infinity	KO	WT	0.0258435	123.831	2030.6	0	0	7617.25	505.141	0	0	283.086	32.5809	0	0	0	0
25.78_599.3623n	0	1	#23238	1	25.776	599.362	26.5	NIILGA	único				Infinity	KO	WT	0.0269807	100.878	73.7007	0	0	252.545	42.2576	0	0	9.38553	2.72556	0	0	0	0
25.78_599.3623n	0	1	#23238	1	25.776	599.362	26.5	NLLIGA	único		Q99KI0|ACON_MOUSE	Aconitate hydratase, mitochondrial OS=Mus musculus OX=10090 GN=Aco2 PE=1 SV=1	Infinity	KO	WT	0.0269807	100.878	73.7007	0	0	252.545	42.2576	0	0	9.38553	2.72556	0	0	0	0
15.32_720.4120n	0	1	#6169	1	15.318	720.412	36.48	FKNIVT	único		P04370|MBP_MOUSE	Myelin basic protein OS=Mus musculus OX=10090 GN=Mbp PE=1 SV=2	Infinity	KO	WT	0.0290012	105.737	97.5683	0	0	49.2382	341.035	0	0	1.82988	21.9963	0	0	0	0
55.53_3879.0487n	0	1	#14270	6	55.5299	3879.05	26.6	LVTLASHHPADFTPAVHASLDKFLASVSTVLTSKYR	único		P01942|HBA_MOUSE	Hemoglobin subunit alpha OS=Mus musculus OX=10090 GN=Hba PE=1 SV=2	Infinity	KO	WT	0.032211	133.138	10065	0	0	39080.8	1179.04	0	0	1452.39	76.0466	0	0	0	0
36.75_3453.7885n	0	1	#30935	4	36.7462	3453.79	43.4	ATLTGRIQEAGTEVVKAKAGAGSATLSMAYAGARF	único		P08249|MDHM_MOUSE	Malate dehydrogenase, mitochondrial OS=Mus musculus OX=10090 GN=Mdh2 PE=1 SV=3	Infinity	KO	WT	0.0324734	105.1	66.5585	0	0	34.1887	232.045	0	0	1.27058	14.9666	0	0	0	0
19.14_5391.6744n	0	1	#57821	8	19.1395	5391.67	43.64	WAKVNPDEVGGEALGRLLVVYPWTQRYFDSFGDLSSASAIMGNPKVKAH	único	[41] M(+15.99)	P02089|HBB2_MOUSE	Hemoglobin subunit beta-2 OS=Mus musculus OX=10090 GN=Hbb-b2 PE=1 SV=2	Infinity	KO	WT	0.0335227	112.942	141.07	0	0	56.818	507.463	0	0	2.11157	32.7306	0	0	0	0
21.05_827.4444n	1	1	#4573	1	21.0504	827.444	44.63	TLGSVPSPA	único		Q9R0P9|UCHL1_MOUSE	Ubiquitin carboxyl-terminal hydrolase isozyme L1 OS=Mus musculus OX=10090 GN=Uchl1 PE=1 SV=1	Infinity	WT	KO	0.0378522	128.483	1176.26	215.225	4489.82	0	0	7.46222	268.738	0	0	0	0	0	0
55.60_2489.3456n	0	1	#80684	4	55.5983	2489.35	26.36	PAVHASLDKFLASVSTVLTSKYR	único		P01942|HBA_MOUSE	Hemoglobin subunit alpha OS=Mus musculus OX=10090 GN=Hba PE=1 SV=2	Infinity	KO	WT	0.0457997	129.927	790.833	0	0	3034.78	128.554	0	0	112.784	8.29151	0	0	0	0

## Sheet: Hippocampus MeOH
							Best identification												WT		KO		WT		KO		WT		KO
Peptide identifier	Ions used in quantitation	Ions	Deconvoluted peptide ions	Deconvoluted charges	Retention time (min)	Neutral mass	Score	Sequence		Modifications	Accession	Description	Max fold change	Highest mean condition	Lowest mean condition	Anova	Maximum CV	Média abundancia	20181219_Joana_19_LF_67min_UDMSE_001	20181219_Joana_23_LF_67min_UDMSE_001	20181219_Joana_27_LF_67min_UDMSE_001	20181219_Joana_31_LF_67min_UDMSE_001	20181219_Joana_19_LF_67min_UDMSE_001	20181219_Joana_23_LF_67min_UDMSE_001	20181219_Joana_27_LF_67min_UDMSE_001	20181219_Joana_31_LF_67min_UDMSE_001	20181219_Joana_19_LF_67min_UDMSE_001	20181219_Joana_23_LF_67min_UDMSE_001	20181219_Joana_27_LF_67min_UDMSE_001	20181219_Joana_31_LF_67min_UDMSE_001
24.45_2373.1492n	2	2	#4326,#99	3,4	24.4459	2373.15	95.6	SHYEEGPGKNLPFSVENKWR	único		P17665|COX7C_MOUSE	Cytochrome c oxidase subunit 7C, mitochondrial OS=Mus musculus OX=10090 GN=Cox7c PE=1 SV=1	1.24182	WT	KO	0.0212783	4.18928	843378	962031	906675	761600	743207	37279.2	13987.8	31731.5	16574.6	3	2	3	2
40.59_1964.9901n	0	1	#2750	2	40.5855	1964.99	40.56	FDSANVKQVDVPTLTGAFG	único		Q9D3D9|ATPD_MOUSE	ATP synthase subunit delta, mitochondrial OS=Mus musculus OX=10090 GN=Atp5f1d PE=1 SV=1	1.38131	WT	KO	0.0352889	7.16847	34470.1	38533	41446.5	27483.1	30418	1493.17	639.42	1145.06	678.365	1	1	1	0
37.92_1504.7972n	0	1	#11741	2	37.9235	1504.8	26.36	AFNLPEPAPPRPSL	único		O88935|SYN1_MOUSE	Synapsin-1 OS=Mus musculus OX=10090 GN=Syn1 PE=1 SV=2	1.44282	KO	WT	0.0243852	6.31067	6993.85	5470.54	5981.57	7951.28	8572.01	211.987	92.2813	331.284	191.168	0	0	0	0
31.25_2162.2229n	0	1	#4374	4	31.2531	2162.22	88.26	FGSGFAAPFFIVRHQLLKK	único		P17665|COX7C_MOUSE	Cytochrome c oxidase subunit 7C, mitochondrial OS=Mus musculus OX=10090 GN=Cox7c PE=1 SV=1	1.48584	KO	WT	0.00954059	4.41773	943.714	782.991	735.555	1154.43	1101.87	30.3413	11.3478	48.0986	24.5734	0	0	0	0
24.00_1212.6162n	1	1	#1196	2	24.0019	1212.62	37.02	FRDSDILGKY	único		Q64433|CH10_MOUSE	10 kDa heat shock protein, mitochondrial OS=Mus musculus OX=10090 GN=Hspe1 PE=1 SV=2	1.5053	WT	KO	0.00492338	3.20894	129778	159491	152414	101766	105439	6180.38	2351.38	4240.01	2351.44	1	1	1	1
20.28_3901.0532n	0	1	#291	6	20.2829	3901.05	57.11	AEIEKFDKSKLKKTETQEKNPLPSKETIEQEKQ	único		P20065|TYB4_MOUSE	Thymosin beta-4 OS=Mus musculus OX=10090 GN=Tmsb4x PE=1 SV=1	1.55142	WT	KO	0.0306003	9.43805	221895	281151	258552	162331	185547	10894.8	3988.84	6763.38	4137.97	2	1	2	1
12.47_1654.7415n	0	1	#52188	2	12.4691	1654.74	41.59	EQEMATAASSSSLEKS	único		P63260|ACTG_MOUSE	Actin, cytoplasmic 2 OS=Mus musculus OX=10090 GN=Actg1 PE=1 SV=1	1.59449	WT	KO	0.0123584	5.89654	1245.44	1466.98	1594.64	929.775	990.351	56.8464	24.6014	38.7384	22.0863	0	0	0	0
13.86_1839.9497n	3	3	#43168,#3192,#1342	2,3,4	13.8567	1839.95	74.07	FEISKKEMQPTHPIR	único		P63101|1433Z_MOUSE	14-3-3 protein zeta/delta OS=Mus musculus OX=10090 GN=Ywhaz PE=1 SV=1	1.59849	WT	KO	0.00211317	2.44427	47164	57275.5	58778.5	36928.5	35673.7	2219.46	906.812	1538.6	795.575	1	1	1	1
12.64_703.3305n	0	1	#3696	1	12.6398	703.33	38.05	ISNHAY	único		P05064|ALDOA_MOUSE	Fructose-bisphosphate aldolase A OS=Mus musculus OX=10090 GN=Aldoa PE=1 SV=2	1.62455	WT	KO	0.0362162	13.0511	31494.4	38036.5	39941.2	21785	26214.7	1473.94	616.198	907.656	584.625	1	1	1	1
25.81_1665.7113n	0	1	#641	2	25.8101	1665.71	62.58	ISWYDNEYGYSNR	único		P16858|G3P_MOUSE	Glyceraldehyde-3-phosphate dehydrogenase OS=Mus musculus OX=10090 GN=Gapdh PE=1 SV=2	1.78454	WT	KO	0.0490846	18.5729	54356	67670.8	71670.7	33913.9	44168.5	2622.28	1105.71	1413	985.023	1	1	1	1
27.70_1749.9038n	0	1	#2189	3	27.7045	1749.9	47.05	FRLPQPSSGRESPRH	único		Q8BK30|NDUV3_MOUSE	NADH dehydrogenase [ubiquinone] flavoprotein 3, mitochondrial OS=Mus musculus OX=10090 GN=Ndufv3 PE=1 SV=1	1.85614	WT	KO	0.0131591	10.075	27725	38602.9	33468.5	19401.8	19426.8	1495.88	516.338	808.361	433.245	0	0	0	0
18.37_2054.0266n	0	1	#3356	4	18.3717	2054.03	44.19	FSREKMDLTAKELTEEK	único		P14152|MDHC_MOUSE	Malate dehydrogenase, cytoplasmic OS=Mus musculus OX=10090 GN=Mdh1 PE=1 SV=3	1.86825	KO	WT	0.0137572	9.36618	21641.1	14090.7	16089.5	29133.8	27250.4	546.021	248.222	1213.84	607.723	1	1	1	1
35.98_1885.0318n	0	1	#21198	2	35.9787	1885.03	44.11	VGGASLKPEFVDIINAKQ	único		P17751|TPIS_MOUSE	Triosephosphate isomerase OS=Mus musculus OX=10090 GN=Tpi1 PE=1 SV=5	1.88136	KO	WT	0.0150243	11.1074	7109.29	5322.25	4547.1	9304.6	9263.19	206.24	70.1509	387.669	206.583	0	0	1	0
19.45_1314.6963n	0	1	#965	2	19.4468	1314.7	55.4	AALTRNPQFQK	único	[1] A(+42.01)	P06745|G6PI_MOUSE	Glucose-6-phosphate isomerase OS=Mus musculus OX=10090 GN=Gpi PE=1 SV=4	1.89542	KO	WT	0.0100378	8.75003	57415.7	37205.9	42113.5	73762.1	76581.2	1441.75	649.71	3073.24	1707.87	1	0	1	1
18.20_1972.9152n	0	1	#4772	3	18.201	1972.92	29.49	ESGSFYEGTDDKVRRDL	único		P20357|MTAP2_MOUSE	Microtubule-associated protein 2 OS=Mus musculus OX=10090 GN=Map2 PE=1 SV=2	2.08643	WT	KO	0.0459119	16.5087	24057.8	36323.1	28729.3	13828.3	17350.4	1407.54	443.224	576.146	386.94	1	1	1	1
13.94_1157.4999n	0	2	#57872,#987	1,2	13.9358	1157.5	56.14	AGEYDHLPEQ	único		P56480|ATPB_MOUSE	ATP synthase subunit beta, mitochondrial OS=Mus musculus OX=10090 GN=Atp5f1b PE=1 SV=2	2.31128	WT	KO	0.00396072	6.59778	20726.5	30284.2	27584.4	12828.3	12209.2	1173.53	425.562	534.482	272.282	1	1	1	1
15.59_709.3603n	0	1	#13522	1	15.5912	709.36	43.23	PTTKTY	único		P01942|HBA_MOUSE	Hemoglobin subunit alpha OS=Mus musculus OX=10090 GN=Hba PE=1 SV=2	2.409	KO	WT	0.0110232	12.103	155.611	94.5126	88.0761	238.75	201.106	3.66241	1.3588	9.94732	4.48496	0	0	0	0
25.45_2277.1595n	0	2	#56330,#3122	2,3	25.4524	2277.16	61.04	ILKHTGPGILSMANAGPNTNGSQ	único		P17742|PPIA_MOUSE	Peptidyl-prolyl cis-trans isomerase A OS=Mus musculus OX=10090 GN=Ppia PE=1 SV=2	2.51373	WT	KO	0.0417651	23.1727	60841.9	77889.4	96216.3	40305.5	28956.5	3018.26	1484.39	1679.3	645.772	1	1	1	1
12.54_645.2976n	0	1	#3869	1	12.5374	645.298	36.06	AADISQ	único	[1] A(+42.01)	P70296|PEBP1_MOUSE	Phosphatidylethanolamine-binding protein 1 OS=Mus musculus OX=10090 GN=Pebp1 PE=1 SV=3	2.63332	WT	KO	0.00371347	8.32741	26652.6	36359	40908.8	14724.2	14618.3	1408.93	631.125	613.471	326.009	1	1	0	1
12.54_645.2976n	0	1	#3869	1	12.5374	645.298	36.06	AADLSQ	único	[1] A(+42.01)			2.63332	WT	KO	0.00371347	8.32741	26652.6	36359	40908.8	14724.2	14618.3	1408.93	631.125	613.471	326.009	1	1	0	1
25.21_2046.9758n	0	1	#366	4	25.2134	2046.98	87.68	ASHHPADFTPAVHASLDKF	único		P01942|HBA_MOUSE	Hemoglobin subunit alpha OS=Mus musculus OX=10090 GN=Hba PE=1 SV=2	2.64551	KO	WT	0.0451905	28.8355	89536.2	50797.3	47445.3	103454	156448	1968.43	731.967	4310.35	3489.01	1	1	1	1
25.21_2046.9758n	0	1	#366	4	25.2134	2046.98	28.77	HLNKGIKQMYMSLPQGE	único	[1] H(+42.01)|[9] M(+15.99)|[11] M(+15.99)	P15105|GLNA_MOUSE	Glutamine synthetase OS=Mus musculus OX=10090 GN=Glul PE=1 SV=6	2.64551	KO	WT	0.0451905	28.8355	89536.2	50797.3	47445.3	103454	156448	1968.43	731.967	4310.35	3489.01	1	1	1	1
36.32_1323.7036n	1	1	#6	2	36.3202	1323.7	53.07	LVVYPWTQRY	único		P02088|HBB1_MOUSE	Hemoglobin subunit beta-1 OS=Mus musculus OX=10090 GN=Hbb-b1 PE=1 SV=2	2.67493	KO	WT	0.0210847	20.0432	2.90122e+06	1.60583e+06	1.55202e+06	3.62492e+06	4.82209e+06	62226.8	23944	151030	107540	2	1	3	2
9.42_580.2713n	0	1	#2744	1	9.41518	580.271	46.84	MMTAK	único		P0DP26|CALM1_MOUSE	Calmodulin-1 OS=Mus musculus OX=10090 GN=Calm1 PE=1 SV=1	2.73254	WT	KO	0.0297824	18.3978	4067.7	6668.57	5243.05	1896.04	2463.13	258.411	80.8877	78.997	54.9314	0	0	0	0
14.98_2443.3306n	0	1	#12364	3	14.9765	2443.33	82.32	AKEGVVAAAEKTKQGVTEAAEKTK	único		Q91ZZ3|SYUB_MOUSE	Beta-synuclein OS=Mus musculus OX=10090 GN=Sncb PE=1 SV=1	2.84875	KO	WT	0.0187711	17.5034	899.313	409.487	525.168	1229.38	1433.21	15.8679	8.10208	51.2213	31.9628	0	0	0	0
11.22_2847.5632n	0	1	#18749	5	11.2235	2847.56	24.95	QILKLEIKTDPSIMGGMIVRIGEKY	único	[14] M(+15.99)	Q9DB20|ATPO_MOUSE	ATP synthase subunit O, mitochondrial OS=Mus musculus OX=10090 GN=Atp5po PE=1 SV=1	3.00968	KO	WT	0.0466779	30.9183	1079.89	486.722	590.564	1266.72	1975.57	18.8608	9.11099	52.777	44.0581	0	0	0	0
17.23_1372.6908n	0	1	#8142	2	17.2286	1372.69	42.9	FAAPSPASTASPAKA	único		Q61548|AP180_MOUSE	Clathrin coat assembly protein AP180 OS=Mus musculus OX=10090 GN=Snap91 PE=1 SV=1	3.05782	KO	WT	0.0489248	35.6534	23209.6	8555.46	14323.4	36974.5	32985	331.529	220.976	1540.51	735.613	0	0	1	0
11.19_1159.5932n	0	1	#765	2	11.1894	1159.59	55.75	LVTLASHHPAD	único		P01942|HBA_MOUSE	Hemoglobin subunit alpha OS=Mus musculus OX=10090 GN=Hba PE=1 SV=2	3.10956	KO	WT	0.0424424	27.4764	78396.8	30740.6	45566.1	135518	101762	1191.22	702.975	5646.26	2269.45	0	0	4	1
29.71_2432.3141n	0	2	#514,#5677	3,4	29.7089	2432.31	47.7	SQAEFDKAAEEVKRLKTQPTD	único	[1] S(+42.01)	P31786|ACBP_MOUSE	Acyl-CoA-binding protein OS=Mus musculus OX=10090 GN=Dbi PE=1 SV=2	3.55004	KO	WT	0.0264986	27.7299	5579.65	2305.83	2599.32	10413.9	6999.52	89.3522	40.1012	433.889	156.099	0	0	0	0
26.92_1970.0029n	0	1	#3546	3	26.9191	1970	62.86	VTLASHHPADFTPAVHASL	único		P01942|HBA_MOUSE	Hemoglobin subunit alpha OS=Mus musculus OX=10090 GN=Hba PE=1 SV=2	3.82839	KO	WT	0.0272179	29.4574	4684.63	2344.64	1536.26	6772.56	8085.04	90.856	23.7009	282.174	180.308	0	0	1	0
10.32_576.3140n	0	1	#380	1	10.3194	576.314	39.1	LASVST	único		P01942|HBA_MOUSE	Hemoglobin subunit alpha OS=Mus musculus OX=10090 GN=Hba PE=1 SV=2	3.86303	KO	WT	0.0408602	38.9262	98533	29369.3	51677.3	146543	166542	1138.08	797.257	6105.62	3714.13	1	1	1	1
7.78_1069.5420n	2	2	#9380,#31	1,2	7.7775	1069.54	66.21	VHLTDAEKSA	único		P02089|HBB2_MOUSE	Hemoglobin subunit beta-2 OS=Mus musculus OX=10090 GN=Hbb-b2 PE=1 SV=2	3.94377	KO	WT	0.042001	37.4644	983521	365409	430357	1.15347e+06	1.98485e+06	14159.8	6639.37	48058.4	44265.1	1	1	4	2
36.30_849.4156n	0	2	#1032,#75012	1,2	36.3031	849.416	48.81	PWTQRY	único		P02088|HBB1_MOUSE	Hemoglobin subunit beta-1 OS=Mus musculus OX=10090 GN=Hbb-b1 PE=1 SV=2	4.14772	KO	WT	0.0355224	33.2281	82388.2	39530.5	24488.7	113873	151661	1531.83	377.801	4744.43	3382.26	1	1	1	1
40.21_1357.6884n	0	1	#880	2	40.2098	1357.69	41.87	VVYPWTQRYF	único		P02088|HBB1_MOUSE	Hemoglobin subunit beta-1 OS=Mus musculus OX=10090 GN=Hbb-b1 PE=1 SV=2	4.31069	KO	WT	0.017069	20.6917	163370	70526.7	52523	298404	232025	2732.95	810.304	12432.8	5174.5	1	1	1	1
7.91_982.5027n	0	1	#356	2	7.91408	982.503	55.44	VHLTDAEKA	único		P02088|HBB1_MOUSE	Hemoglobin subunit beta-1 OS=Mus musculus OX=10090 GN=Hbb-b1 PE=1 SV=2	4.37718	KO	WT	0.0365205	36.6938	76471.5	31323.8	25562.2	92196.8	156803	1213.82	394.363	3841.31	3496.94	1	1	1	1
11.09_601.3070n	0	1	#3379	1	11.0869	601.307	37.5	VGGEALG	único		P02088|HBB1_MOUSE	Hemoglobin subunit beta-1 OS=Mus musculus OX=10090 GN=Hbb-b1 PE=1 SV=2	4.41613	KO	WT	0.0402321	36.952	27301.9	8678.15	11485.2	32888.9	56155.3	336.283	177.19	1370.29	1252.34	0	0	1	1
37.68_1453.7540n	0	1	#9719	2	37.6845	1453.75	42.04	FQFLYPKTGVTGP	único		Q9CQQ7|AT5F1_MOUSE	ATP synthase F(0) complex subunit B1, mitochondrial OS=Mus musculus OX=10090 GN=Atp5pb PE=1 SV=1	4.47518	KO	WT	0.0478167	44.6442	1650.04	620.665	584.8	3548.84	1845.84	24.0511	9.02207	147.86	41.1649	0	0	0	0
18.41_1371.7695n	0	1	#12846	2	18.4059	1371.77	39.76	GVVQGVASVAEKTK	único		Q91ZZ3|SYUB_MOUSE	Beta-synuclein OS=Mus musculus OX=10090 GN=Sncb PE=1 SV=1	4.58568	KO	WT	0.0184405	24.344	8690.73	2576.13	3647.44	15962.8	12576.5	99.8264	56.2713	665.08	280.474	0	0	0	0
13.75_2559.2629n	1	1	#1316	4	13.7488	2559.26	26.85	QQMWITKQEYDEAGPSIVHRK	único	[3] M(+15.99)	P68134|ACTS_MOUSE	Actin, alpha skeletal muscle OS=Mus musculus OX=10090 GN=Acta1 PE=1 SV=1	4.63208	KO	WT	0.0142662	24.0785	50152.4	20841.8	14777.3	76534.4	88456.2	807.633	227.978	3188.75	1972.7	1	0	2	1
10.39_519.2890n	1	1	#6076	1	10.3877	519.289	26.5	TVITS	único		Q83017|RPOA_LDVP	Replicase polyprotein 1ab OS=Lactate dehydrogenase elevating virus (strain Plagemann) OX=300016 GN=rep PE=1 SV=2	4.84864	KO	WT	0.0343897	39.8704	30032.2	10704.8	9834.82	35756.2	63833.1	414.817	151.728	1489.76	1423.57	0	0	1	1
10.39_519.2890n	0	1	#6076	1	10.3877	519.289	26.5	TVLTS	único		P01942|HBA_MOUSE	Hemoglobin subunit alpha OS=Mus musculus OX=10090 GN=Hba PE=1 SV=2	4.84864	KO	WT	0.0343897	39.8704	30032.2	10704.8	9834.82	35756.2	63833.1	414.817	151.728	1489.76	1423.57	0	0	1	1
11.39_1010.4996n	0	1	#4349	2	11.3942	1010.5	27.25	GHHLGKDFT	único		P02088|HBB1_MOUSE	Hemoglobin subunit beta-1 OS=Mus musculus OX=10090 GN=Hbb-b1 PE=1 SV=2	5.02362	KO	WT	0.0227279	33.6923	3487.26	1169.42	1146.31	4430.89	7202.42	45.3156	17.6847	184.61	160.624	0	0	0	0
11.39_1010.4996n	0	1	#4349	2	11.3942	1010.5	32.73	WGKIGGHGAE	único		P01942|HBA_MOUSE	Hemoglobin subunit alpha OS=Mus musculus OX=10090 GN=Hba PE=1 SV=2	5.02362	KO	WT	0.0227279	33.6923	3487.26	1169.42	1146.31	4430.89	7202.42	45.3156	17.6847	184.61	160.624	0	0	0	0
36.29_1012.4804n	0	2	#4116,#8057	1,2	36.286	1012.48	44.28	YPWTQRY	único		P02088|HBB1_MOUSE	Hemoglobin subunit beta-1 OS=Mus musculus OX=10090 GN=Hbb-b1 PE=1 SV=2	5.05417	KO	WT	0.0405791	43.7543	48639.5	21039.4	11096.8	70684.5	91737.2	815.288	171.197	2945.02	2045.87	1	0	2	2
39.32_1804.8524n	0	2	#13817,#972	2,3	39.3227	1804.85	61	FASFPTTKTYFPHFD	único		P01942|HBA_MOUSE	Hemoglobin subunit alpha OS=Mus musculus OX=10090 GN=Hba PE=1 SV=2	5.74489	KO	WT	0.0112399	19.4884	54831.6	14018.2	18499.2	105076	81732.9	543.212	285.398	4377.91	1822.76	1	0	2	1
33.97_983.5761n	0	1	#2332	2	33.9656	983.576	44.13	VGGEALGRLL	único		P02088|HBB1_MOUSE	Hemoglobin subunit beta-1 OS=Mus musculus OX=10090 GN=Hbb-b1 PE=1 SV=2	5.95437	KO	WT	0.0331689	44.2163	52162.7	14832.4	15170.5	61396.3	117252	574.762	234.044	2558.03	2614.89	1	0	1	1
30.08_1210.6163n	0	1	#1713	1	30.0755	1210.62	55.24	VVYPWTQRY	único		P02088|HBB1_MOUSE	Hemoglobin subunit beta-1 OS=Mus musculus OX=10090 GN=Hbb-b1 PE=1 SV=2	6.59009	KO	WT	0.0345424	36.8957	63725.1	21172.5	12410.8	84298.9	137018	820.444	191.47	3512.25	3055.7	1	1	1	1
28.13_2927.4724n	0	3	#3222,#153,#969	3,4,5	28.1305	2927.47	37.47	VLSGEDKSNIKAAWGKIGGHGAEYGAEAL	único		P01942|HBA_MOUSE	Hemoglobin subunit alpha OS=Mus musculus OX=10090 GN=Hba PE=1 SV=2	7.19604	KO	WT	0.00167079	10.8864	464845	122163	104700	796397	836119	4733.9	1615.27	33181.3	18646.7	2	1	3	3
42.29_1537.8175n	0	1	#1314	2	42.2914	1537.82	62.65	VNPDEVGGEALGRLL	único		P02089|HBB2_MOUSE	Hemoglobin subunit beta-2 OS=Mus musculus OX=10090 GN=Hbb-b2 PE=1 SV=2	7.59635	KO	WT	0.0283077	47.8265	50833.1	15826.3	7827.08	83698.6	95980.5	613.277	120.753	3487.24	2140.51	1	0	1	1
18.87_954.4798n	0	1	#4315	2	18.8661	954.48	32.02	HLTDAEKAA	único		P02088|HBB1_MOUSE	Hemoglobin subunit beta-1 OS=Mus musculus OX=10090 GN=Hbb-b1 PE=1 SV=2	8.60776	WT	KO	0.0163893	36.3623	3723.93	8388.36	4957	837.321	713.064	325.053	76.4745	34.8863	15.9024	0	0	0	0
7.74_504.2553n	0	1	#5333	1	7.74335	504.255	24.78	NTALS	único				9.06158	KO	WT	0.0296775	39.7269	9558.05	2433.62	1366.2	12810.1	21622.2	94.304	21.0773	533.725	482.207	0	0	0	0
7.74_833.4163n	0	1	#2118	1	7.74335	833.416	38.99	LTDAEKSA	único		P02089|HBB2_MOUSE	Hemoglobin subunit beta-2 OS=Mus musculus OX=10090 GN=Hbb-b2 PE=1 SV=2	10.3886	KO	WT	0.0204134	36.9666	25618.5	5411.88	3586.09	34521	58955	209.713	55.3247	1438.29	1314.78	0	0	1	1
7.74_720.3330n	0	1	#6172	1	7.74335	720.333	24.26	TDAEKSA	único		P02089|HBB2_MOUSE	Hemoglobin subunit beta-2 OS=Mus musculus OX=10090 GN=Hbb-b2 PE=1 SV=2	13.1688	KO	WT	0.0206258	38.484	9122.12	1638.03	937.238	12748.8	21164.4	63.4744	14.4593	531.169	471.998	0	0	1	1
33.79_1655.8849n	0	2	#3733,#5347	2,3	33.7948	1655.88	55.88	KVNSDEVGGEALGRLL	único		P02088|HBB1_MOUSE	Hemoglobin subunit beta-1 OS=Mus musculus OX=10090 GN=Hbb-b1 PE=1 SV=2	14.6142	KO	WT	0.0137337	35.7492	61979.1	9945.6	5931.99	94484.4	137554	385.398	91.5164	3936.62	3067.66	1	0	2	2
21.22_870.4872n	0	1	#27134	2	21.2211	870.487	32.93	VGGEALGRL	único		P02088|HBB1_MOUSE	Hemoglobin subunit beta-1 OS=Mus musculus OX=10090 GN=Hbb-b1 PE=1 SV=2	15.0306	KO	WT	0.0209641	40.2185	3856.18	617.922	344.283	5310.26	9152.24	23.9448	5.31146	221.248	204.108	0	0	0	0
14.52_967.4292n	0	1	#3532	1	14.5163	967.429	58.33	GVISDGNSYG	único		P14152|MDHC_MOUSE	Malate dehydrogenase, cytoplasmic OS=Mus musculus OX=10090 GN=Mdh1 PE=1 SV=3	18.0036	KO	WT	0.0489109	68.3792	17702.9	2763.96	962.272	20211.2	46874.4	107.105	14.8456	842.082	1045.37	0	0	1	1
17.67_1643.7690n	0	1	#10959	2	17.6725	1643.77	47.16	AAWGKIGGHGAEYGAEA	único		P01942|HBA_MOUSE	Hemoglobin subunit alpha OS=Mus musculus OX=10090 GN=Hba PE=1 SV=2	24.924	KO	WT	0.0178327	55.8349	19900	1420.12	1650.4	23157.3	53372.1	55.0304	25.4616	964.832	1190.27	0	0	1	1
25.15_849.4152n	0	2	#22019,#28025	1,2	25.1451	849.415	31.06	YPWTQR	único		P02088|HBB1_MOUSE	Hemoglobin subunit beta-1 OS=Mus musculus OX=10090 GN=Hbb-b1 PE=1 SV=2	28.9599	KO	WT	0.0415221	79.0618	7505.61	781.153	220.935	9339.14	19681.2	30.2701	3.40849	389.108	438.92	0	0	0	0
21.26_715.4123n	0	1	#2293	1	21.2553	715.412	25.88	DVEILK	único				175.988	WT	KO	0.0116284	61.3328	13056.9	34170.7	17761.7	83.5565	211.534	1324.13	274.021	3.48132	4.71751	1	0	0	0
28.30_3275.5685n	0	1	#12275	4	28.3013	3275.57	59.94	AHGSVVKSEDYAFPTYADRRDYPLPDVAH	único		P19783|COX41_MOUSE	Cytochrome c oxidase subunit 4 isoform 1, mitochondrial OS=Mus musculus OX=10090 GN=Cox4i1 PE=1 SV=2	220.034	KO	WT	0.0296902	141.421	56.9438	1.0305	0	182.157	44.5872	0.0399323	0	7.58945	0.994359	0	0	0	0
30.88_2087.0817n	0	1	#7535	3	30.8774	2087.08	29.81	QAEFDKAAEEVKRLKTQP	único		P31786|ACBP_MOUSE	Acyl-CoA-binding protein OS=Mus musculus OX=10090 GN=Dbi PE=1 SV=2	627.658	KO	WT	0.035122	141.421	304.722	1.93887	0	1049.68	167.266	0.0751324	0	43.7343	3.73029	0	0	0	0
14.58_1647.8424n	0	1	#18669	2	14.5846	1647.84	55.43	SYQGKKNIPRITSD	único	[1] S(+42.01)	O08553|DPYL2_MOUSE	Dihydropyrimidinase-related protein 2 OS=Mus musculus OX=10090 GN=Dpysl2 PE=1 SV=2	883.923	KO	WT	0.0463592	141.421	3354.09	0	15.161	8580.03	4821.15	0	0.233898	357.48	107.519	0	0	1	0
25.04_1047.5589n	0	1	#70201	1	25.0426	1047.56	40.23	VVYPWTQR	único		P02088|HBB1_MOUSE	Hemoglobin subunit beta-1 OS=Mus musculus OX=10090 GN=Hbb-b1 PE=1 SV=2	Infinity	KO	WT	6.97422e-06	3.29762	1711.4	0	0	3342.99	3502.62	0	0	139.283	78.1134	0	0	0	0
15.01_773.3953n	0	1	#2517	1	15.0107	773.395	46.41	LVIDNGSG	único		P63260|ACTG_MOUSE	Actin, cytoplasmic 2 OS=Mus musculus OX=10090 GN=Actg1 PE=1 SV=1	Infinity	KO	WT	3.15092e-05	9.14111	25505.3	0	0	47713.4	54307.8	0	0	1987.94	1211.14	0	0	1	1
15.01_773.3953n	0	1	#2517	1	15.0107	773.395	26.97	VINNVSE	único		P56564|EAA1_MOUSE	Excitatory amino acid transporter 1 OS=Mus musculus OX=10090 GN=Slc1a3 PE=1 SV=2	Infinity	KO	WT	3.15092e-05	9.14111	25505.3	0	0	47713.4	54307.8	0	0	1987.94	1211.14	0	0	1	1
5.46_934.3940n	0	1	#14053	1	5.45708	934.394	26.74	LSGGQSEEE	único		P05064|ALDOA_MOUSE	Fructose-bisphosphate aldolase A OS=Mus musculus OX=10090 GN=Aldoa PE=1 SV=2	Infinity	WT	KO	0.00010225	10.5183	397.343	853.791	735.58	0	0	33.0849	11.3482	0	0	0	0	0	0
11.22_1559.8636n	0	1	#10650	3	11.2235	1559.86	59.78	HAHKLRVDPVNFK	único		P01942|HBA_MOUSE	Hemoglobin subunit alpha OS=Mus musculus OX=10090 GN=Hba PE=1 SV=2	Infinity	KO	WT	0.000150642	10.1417	87.2151	0	0	161.921	186.939	0	0	6.74633	4.16901	0	0	0	0
33.79_783.4498n	0	1	#11171	1	33.7948	783.45	24.85	LSPNQIL	único		Q9DB20|ATPO_MOUSE	ATP synthase subunit O, mitochondrial OS=Mus musculus OX=10090 GN=Atp5po PE=1 SV=1	Infinity	WT	KO	0.000339024	20.1661	613.752	1052.47	1402.54	0	0	40.7837	21.6378	0	0	0	0	0	0
24.48_838.4534n	0	2	#77637,#9841	1,2	24.48	838.453	37.54	ALAHKYH	único		P02088|HBB1_MOUSE	Hemoglobin subunit beta-1 OS=Mus musculus OX=10090 GN=Hbb-b1 PE=1 SV=2	Infinity	KO	WT	0.00034826	14.8703	71.736	0	0	128.386	158.558	0	0	5.34911	3.53607	0	0	0	0
13.51_1606.8572n	0	1	#67397	2	13.5098	1606.86	53.88	GNVGYLAHAIHQVTK	único		P05202|AATM_MOUSE	Aspartate aminotransferase, mitochondrial OS=Mus musculus OX=10090 GN=Got2 PE=1 SV=1	Infinity	KO	WT	0.000395913	16.3832	87.0965	0	0	194.373	154.013	0	0	8.09839	3.43472	0	0	0	0
5.83_802.3608n	0	1	#62999	1	5.8327	802.361	32.55	IGGHGAEY	único		P01942|HBA_MOUSE	Hemoglobin subunit alpha OS=Mus musculus OX=10090 GN=Hba PE=1 SV=2	Infinity	KO	WT	0.000479155	20.6088	205.83	0	0	351.671	471.65	0	0	14.6521	10.5185	0	0	0	0
11.80_1296.6856n	0	1	#19904	3	11.804	1296.69	40.85	PLNPKANREKM	único		P63260|ACTG_MOUSE	Actin, cytoplasmic 2 OS=Mus musculus OX=10090 GN=Actg1 PE=1 SV=1	Infinity	KO	WT	0.000611087	19.432	67.6464	0	0	116.703	153.883	0	0	4.86234	3.43181	0	0	0	0
26.32_955.4438n	0	1	#20724	2	26.3224	955.444	54.43	DENPVVHF	único		P04370|MBP_MOUSE	Myelin basic protein OS=Mus musculus OX=10090 GN=Mbp PE=1 SV=2	Infinity	KO	WT	0.000712768	28.0364	471.06	0	0	755.348	1128.89	0	0	31.471	25.176	0	0	0	0
22.47_3178.5530n	0	1	#25569	4	22.4667	3178.55	28.24	FQSDDKVSLQDPSALATSKESSKDEEPLK	único		P20357|MTAP2_MOUSE	Microtubule-associated protein 2 OS=Mus musculus OX=10090 GN=Map2 PE=1 SV=2	Infinity	KO	WT	0.000815313	34.1421	1427.54	0	0	2165.8	3544.36	0	0	90.2366	79.0444	0	0	0	0
12.96_531.2439n	0	1	#10331	1	12.9634	531.244	29.95	VGWNG	único		P34884|MIF_MOUSE	Macrophage migration inhibitory factor OS=Mus musculus OX=10090 GN=Mif PE=1 SV=2	Infinity	KO	WT	0.00150968	27.9433	43.8379	0	0	70.3521	105	0	0	2.93117	2.34164	0	0	0	0
6.36_775.3386n	0	1	#3591	1	6.36118	775.339	33.5	VNSDEVGG	único		P02088|HBB1_MOUSE	Hemoglobin subunit beta-1 OS=Mus musculus OX=10090 GN=Hbb-b1 PE=1 SV=2	Infinity	KO	WT	0.00207319	53.809	1766.9	0	0	2189.24	4878.37	0	0	91.2129	108.795	0	0	0	0
15.22_659.3505n	0	1	#10135	1	15.2155	659.351	29.56	TLGSVPS	único		Q9R0P9|UCHL1_MOUSE	Ubiquitin carboxyl-terminal hydrolase isozyme L1 OS=Mus musculus OX=10090 GN=Uchl1 PE=1 SV=1	Infinity	KO	WT	0.00222955	43.5358	219.279	0	0	573.565	303.55	0	0	23.8971	6.7696	0	0	0	0
24.21_1098.5306n	0	1	#22680	1	24.2068	1098.53	28.06	PDEVGGEALGR	único		P02089|HBB2_MOUSE	Hemoglobin subunit beta-2 OS=Mus musculus OX=10090 GN=Hbb-b2 PE=1 SV=2	Infinity	KO	WT	0.00238236	60.0271	2921.28	0	0	3362.65	8322.47	0	0	140.102	185.603	0	0	0	0
14.48_654.3363n	0	1	#4919	1	14.4822	654.336	26.03	EKEIH	único				Infinity	WT	KO	0.00291811	72.5751	10306.3	10034.5	31190.6	0	0	388.844	481.196	0	0	0	0	0	0
14.48_654.3363n	0	1	#4919	1	14.4822	654.336	26.03	EKELH	único		Q8BK30|NDUV3_MOUSE	NADH dehydrogenase [ubiquinone] flavoprotein 3, mitochondrial OS=Mus musculus OX=10090 GN=Ndufv3 PE=1 SV=1	Infinity	WT	KO	0.00291811	72.5751	10306.3	10034.5	31190.6	0	0	388.844	481.196	0	0	0	0	0	0
14.48_654.3363n	0	1	#4919	1	14.4822	654.336	24.31	QVVYF	único		Q9D6M3|GHC1_MOUSE	Mitochondrial glutamate carrier 1 OS=Mus musculus OX=10090 GN=Slc25a22 PE=1 SV=1	Infinity	WT	KO	0.00291811	72.5751	10306.3	10034.5	31190.6	0	0	388.844	481.196	0	0	0	0	0	0
14.48_654.3363n	0	1	#4919	1	14.4822	654.336	46.23	VHITDA	único		Q67BT3|S13A5_MOUSE	Solute carrier family 13 member 5 OS=Mus musculus OX=10090 GN=Slc13a5 PE=2 SV=1	Infinity	WT	KO	0.00291811	72.5751	10306.3	10034.5	31190.6	0	0	388.844	481.196	0	0	0	0	0	0
14.48_654.3363n	0	1	#4919	1	14.4822	654.336	46.23	VHLTDA	único		P02088|HBB1_MOUSE	Hemoglobin subunit beta-1 OS=Mus musculus OX=10090 GN=Hbb-b1 PE=1 SV=2	Infinity	WT	KO	0.00291811	72.5751	10306.3	10034.5	31190.6	0	0	388.844	481.196	0	0	0	0	0	0
10.56_1704.7632n	0	1	#21949	2	10.5584	1704.76	28.81	DNEPEKPVADSETKM	único	[15] M(+15.99)	P56564|EAA1_MOUSE	Excitatory amino acid transporter 1 OS=Mus musculus OX=10090 GN=Slc1a3 PE=1 SV=2	Infinity	KO	WT	0.00314817	59.5725	811.079	0	0	938.839	2305.48	0	0	39.116	51.4155	0	0	0	0
19.21_1438.6816n	0	1	#44183	2	19.2078	1438.68	43.68	SSGSSSPTHAKSAHV	único		Q60771|CLD11_MOUSE	Claudin-11 OS=Mus musculus OX=10090 GN=Cldn11 PE=1 SV=1	Infinity	KO	WT	0.00315544	44.1747	81.7932	0	0	112.488	214.685	0	0	4.68674	4.78778	0	0	0	0
43.76_6302.2622n	0	1	#66805	12	43.7584	6302.26	31.58	MKCDVDIRKDLYANTVLSGGTTMYPGIADRMQKEITALAPSTMKIKIIAPPERKYS	único	[1] M+58.01|[23] M(+15.99)	P63260|ACTG_MOUSE	Actin, cytoplasmic 2 OS=Mus musculus OX=10090 GN=Actg1 PE=1 SV=1	Infinity	KO	WT	0.00317622	52.6626	273.925	0	0	343.842	751.86	0	0	14.3259	16.7676	0	0	0	0
10.59_603.3394n	0	1	#5456	1	10.5926	603.339	43.88	PVNFK	único		P01942|HBA_MOUSE	Hemoglobin subunit alpha OS=Mus musculus OX=10090 GN=Hba PE=1 SV=2	Infinity	KO	WT	0.00475811	57.6175	141.483	0	0	167.681	398.251	0	0	6.98629	8.88158	0	0	0	0
29.94_602.3435n	0	1	#12840	1	29.939	602.343	33.39	FVALPG	único		P43024|CX6A1_MOUSE	Cytochrome c oxidase subunit 6A1, mitochondrial OS=Mus musculus OX=10090 GN=Cox6a1 PE=1 SV=2	Infinity	WT	KO	0.00493927	84.6184	5567.64	17798	4472.57	0	0	689.682	69.0011	0	0	1	0	0	0
17.54_1272.4555n	1	1	#34896	2	17.5359	1272.46	26.69	AEEVCRDCGFC	único	[1] A(+42.01)	Q9QXA7|TRI44_MOUSE	Tripartite motif-containing protein 44 OS=Mus musculus OX=10090 GN=Trim44 PE=1 SV=2	Infinity	WT	KO	0.00537514	58.1781	104.22	294.189	122.692	0	0	11.4	1.89284	0	0	0	0	0	0
16.80_718.3627n	0	1	#36633	1	16.8026	718.363	41.83	DPVNFK	único		P01942|HBA_MOUSE	Hemoglobin subunit alpha OS=Mus musculus OX=10090 GN=Hba PE=1 SV=2	Infinity	KO	WT	0.00607485	57.9798	71.4258	0	0	84.2854	201.418	0	0	3.51169	4.49191	0	0	0	0
17.50_1687.8613n	0	1	#56637	2	17.5018	1687.86	59.64	VKKEEFPTDLKPEE	único		Q91ZZ3|SYUB_MOUSE	Beta-synuclein OS=Mus musculus OX=10090 GN=Sncb PE=1 SV=1	Infinity	KO	WT	0.0061531	61.6824	104.705	0	0	118.073	300.745	0	0	4.91943	6.70706	0	0	0	0
12.06_570.3016n	0	1	#35771	1	12.0593	570.302	25.64	IDPVQ	único				Infinity	KO	WT	0.00633512	63.1563	113.531	0	0	125.66	328.464	0	0	5.23553	7.32522	0	0	0	0
12.06_570.3016n	0	1	#35771	1	12.0593	570.302	25.64	LDPVQ	único		P97450|ATP5J_MOUSE	ATP synthase-coupling factor 6, mitochondrial OS=Mus musculus OX=10090 GN=Atp5pf PE=1 SV=1	Infinity	KO	WT	0.00633512	63.1563	113.531	0	0	125.66	328.464	0	0	5.23553	7.32522	0	0	0	0
12.06_570.3016n	0	1	#35771	1	12.0593	570.302	25.81	PTQAI	único	[1] P(+42.01)	P45481|CBP_MOUSE	Histone lysine acetyltransferase CREBBP OS=Mus musculus OX=10090 GN=Crebbp PE=1 SV=3	Infinity	KO	WT	0.00633512	63.1563	113.531	0	0	125.66	328.464	0	0	5.23553	7.32522	0	0	0	0
12.06_570.3016n	0	1	#35771	1	12.0593	570.302	25.81	PTQAL	único	[1] P(+42.01)	P48962|ADT1_MOUSE	ADP/ATP translocase 1 OS=Mus musculus OX=10090 GN=Slc25a4 PE=1 SV=4	Infinity	KO	WT	0.00633512	63.1563	113.531	0	0	125.66	328.464	0	0	5.23553	7.32522	0	0	0	0
12.06_570.3016n	0	1	#35771	1	12.0593	570.302	32.21	VNPTV	único	[1] V(+42.01)	P17742|PPIA_MOUSE	Peptidyl-prolyl cis-trans isomerase A OS=Mus musculus OX=10090 GN=Ppia PE=1 SV=2	Infinity	KO	WT	0.00633512	63.1563	113.531	0	0	125.66	328.464	0	0	5.23553	7.32522	0	0	0	0
23.58_1543.7210n	0	1	#61480	2	23.5759	1543.72	72.1	ASHHPADFTPAVHAS	único		P01942|HBA_MOUSE	Hemoglobin subunit alpha OS=Mus musculus OX=10090 GN=Hba PE=1 SV=2	Infinity	KO	WT	0.00677962	80.7403	773.967	0	0	2431.68	664.187	0	0	101.314	14.8123	0	0	0	0
16.84_817.4303n	0	2	#34389,#92704	1,2	16.8449	817.43	39.16	VDPVNFK	único		P01942|HBA_MOUSE	Hemoglobin subunit alpha OS=Mus musculus OX=10090 GN=Hba PE=1 SV=2	Infinity	WT	KO	0.00719636	69.0933	150.33	153.768	447.551	0	0	5.9586	6.90463	0	0	0	0	0	0
16.43_769.3777n	0	1	#15997	1	16.427	769.378	32.31	FHPEQL	único		P05213|TBA1B_MOUSE	Tubulin alpha-1B chain OS=Mus musculus OX=10090 GN=Tuba1b PE=1 SV=2	Infinity	KO	WT	0.00720588	72.3345	217.47	0	0	212.476	657.403	0	0	8.85263	14.661	0	0	0	0
54.20_867.5208n	0	1	#8916	1	54.1996	867.521	26.77	LLPAGWVL	único		Q64445|COX8A_MOUSE	Cytochrome c oxidase subunit 8A, mitochondrial OS=Mus musculus OX=10090 GN=Cox8a PE=3 SV=1	Infinity	WT	KO	0.00759419	93.2524	2786.47	1898.17	9247.69	0	0	73.5553	142.67	0	0	0	0	0	0
11.43_1982.9812n	0	1	#36414	2	11.4284	1982.98	28.56	LIAQDNEPEKPVADSETK	único		P56564|EAA1_MOUSE	Excitatory amino acid transporter 1 OS=Mus musculus OX=10090 GN=Slc1a3 PE=1 SV=2	Infinity	KO	WT	0.00829521	79.9674	329.766	0	0	286.596	1032.47	0	0	11.9408	23.0255	0	0	0	0
21.92_1580.7791n	0	1	#52841	2	21.9203	1580.78	60.83	IRHGESAWNLENR	único		Q9DBJ1|PGAM1_MOUSE	Phosphoglycerate mutase 1 OS=Mus musculus OX=10090 GN=Pgam1 PE=1 SV=3	Infinity	WT	KO	0.00985673	87.1744	421.214	323.142	1361.71	0	0	12.5219	21.008	0	0	0	0	0	0
15.42_1741.8487n	0	1	#18340	4	15.4204	1741.85	36.19	HHPADFTPAVHASLDK	único		P01942|HBA_MOUSE	Hemoglobin subunit alpha OS=Mus musculus OX=10090 GN=Hba PE=1 SV=2	Infinity	KO	WT	0.010765	77.3899	106.214	0	0	328.674	96.1809	0	0	13.6939	2.14497	0	0	0	0
26.88_769.4318n	1	1	#9683	1	26.885	769.432	24.61	TVGLNVPA	único		Q9CR68|UCRI_MOUSE	Cytochrome b-c1 complex subunit Rieske, mitochondrial OS=Mus musculus OX=10090 GN=Uqcrfs1 PE=1 SV=1	Infinity	KO	WT	0.0117267	102.871	1703.35	0	0	928.646	5884.76	0	0	38.6913	131.239	0	0	0	0
21.39_4537.1650n	0	1	#25162	6	21.3919	4537.17	29.04	VDAFAAPSPASTASPAKAESSGVIDLFGDAFGSGASETQPAPQAVSSS	único		Q61548|AP180_MOUSE	Clathrin coat assembly protein AP180 OS=Mus musculus OX=10090 GN=Snap91 PE=1 SV=1	Infinity	KO	WT	0.0120987	89.2443	260.482	0	0	849.72	192.208	0	0	35.4029	4.28653	0	0	0	0
29.41_807.3833n	0	1	#9000	1	29.4103	807.383	44.47	YMVGPIE	único		P56480|ATPB_MOUSE	ATP synthase subunit beta, mitochondrial OS=Mus musculus OX=10090 GN=Atp5f1b PE=1 SV=2	Infinity	KO	WT	0.013946	103.945	967.273	0	0	3356.44	512.654	0	0	139.844	11.4329	0	0	0	0
54.76_867.5282n	1	1	#13804	1	54.7623	867.528	25.6	PWQVLLL	único		Q91WP0|MASP2_MOUSE	Mannan-binding lectin serine protease 2 OS=Mus musculus OX=10090 GN=Masp2 PE=1 SV=1	Infinity	KO	WT	0.0143268	111.297	2659.13	0	0	1132.85	9503.67	0	0	47.1993	211.946	0	0	0	0
21.95_1764.8375n	0	1	#91244	2	21.9545	1764.84	36.92	FKSPDDPSRYITPDQ	único		P17182|ENOA_MOUSE	Alpha-enolase OS=Mus musculus OX=10090 GN=Eno1 PE=1 SV=3	Infinity	KO	WT	0.0146488	93.0761	210.392	0	0	143.846	697.72	0	0	5.99323	15.5602	0	0	0	0
16.19_945.3775n	0	1	#48683	1	16.1879	945.377	38.45	EDMPVDPGS	único		O55042|SYUA_MOUSE	Alpha-synuclein OS=Mus musculus OX=10090 GN=Snca PE=1 SV=2	Infinity	WT	KO	0.0159391	104.698	635.684	2212.6	330.142	0	0	85.7393	5.09329	0	0	0	0	0	0
21.36_1467.7415n	0	1	#23694	2	21.3577	1467.74	52.46	PADFTPAVHASLDK	único		P01942|HBA_MOUSE	Hemoglobin subunit alpha OS=Mus musculus OX=10090 GN=Hba PE=1 SV=2	Infinity	KO	WT	0.0166459	102.744	419.981	0	0	1450.2	229.721	0	0	60.4215	5.12311	0	0	0	0
5.99_791.4704n	0	1	#7844	2	5.98557	791.47	48.63	KQAPLVH	único		O08585|CLCA_MOUSE	Clathrin light chain A OS=Mus musculus OX=10090 GN=Clta PE=1 SV=2	Infinity	KO	WT	0.0176948	98.3939	203.612	0	0	690.552	123.898	0	0	28.7713	2.76311	0	0	0	0
23.54_1969.9966n	0	1	#38112	2	23.5418	1970	69.03	LVTLASHHPADFTPAVHAS	único		P01942|HBA_MOUSE	Hemoglobin subunit alpha OS=Mus musculus OX=10090 GN=Hba PE=1 SV=2	Infinity	KO	WT	0.0191368	103.96	298.176	0	0	157.97	1034.73	0	0	6.5817	23.076	0	0	0	0
8.58_646.2647n	0	1	#5399	1	8.57915	646.265	34.54	MDPKD	único	[1] M(+42.01)			Infinity	KO	WT	0.0198576	104.096	267.1	0	0	140.991	927.408	0	0	5.8743	20.6826	0	0	0	0
7.85_644.3473n	0	1	#12083	1	7.84578	644.347	26.07	VAIQSQ	único		P63054|PCP4_MOUSE	Calmodulin regulator protein PCP4 OS=Mus musculus OX=10090 GN=Pcp4 PE=3 SV=2	Infinity	WT	KO	0.0200023	86.069	43.1949	33.813	138.967	0	0	1.31027	2.14392	0	0	0	0	0	0
7.64_2501.1993n	0	1	#7760	3	7.6409	2501.2	27.51	SPPPPPPEPTSEGRDSGKEKAGPTS	único		Q80YN3|BCAS1_MOUSE	Breast carcinoma-amplified sequence 1 homolog OS=Mus musculus OX=10090 GN=Bcas1 PE=1 SV=3	Infinity	KO	WT	0.0204943	110.354	532.831	0	0	234.103	1897.22	0	0	9.75374	42.3108	0	0	0	0
5.70_1333.6017n	0	1	#24806	3	5.69612	1333.6	47.01	YDATYETKESK	único		P18760|COF1_MOUSE	Cofilin-1 OS=Mus musculus OX=10090 GN=Cfl1 PE=1 SV=3	Infinity	KO	WT	0.0212148	103.599	202.292	0	0	108.205	700.965	0	0	4.50828	15.6325	0	0	0	0
12.03_2598.1914n	1	1	#35634	3	12.0252	2598.19	38.8	WGNQEFEQSKRKNPAMYENDK	único		Q9CQ69|QCR8_MOUSE	Cytochrome b-c1 complex subunit 8 OS=Mus musculus OX=10090 GN=Uqcrq PE=1 SV=3	Infinity	WT	KO	0.0262316	115.74	463.894	1687.1	168.478	0	0	65.376	2.59921	0	0	0	0	0	0
30.88_1870.9378n	0	1	#4604	3	30.8774	1870.94	79.04	TLASHHPADFTPAVHASL	único		P01942|HBA_MOUSE	Hemoglobin subunit alpha OS=Mus musculus OX=10090 GN=Hba PE=1 SV=2	Infinity	KO	WT	0.0268297	123.74	1698.51	0	0	6369.34	424.718	0	0	265.374	9.47182	0	0	0	0
33.33_555.2335n	0	1	#26300	1	33.3347	555.233	32.83	FDGAF	único				Infinity	KO	WT	0.027066	98.7506	59.8232	0	0	203.192	36.1007	0	0	8.46584	0.805098	0	0	0	0
33.33_555.2335n	0	1	#26300	1	33.3347	555.233	37.88	FGDAF	único		Q61548|AP180_MOUSE	Clathrin coat assembly protein AP180 OS=Mus musculus OX=10090 GN=Snap91 PE=1 SV=1	Infinity	KO	WT	0.027066	98.7506	59.8232	0	0	203.192	36.1007	0	0	8.46584	0.805098	0	0	0	0
33.33_555.2335n	0	1	#26300	1	33.3347	555.233	37.98	GHLDD	único		P01942|HBA_MOUSE	Hemoglobin subunit alpha OS=Mus musculus OX=10090 GN=Hba PE=1 SV=2	Infinity	KO	WT	0.027066	98.7506	59.8232	0	0	203.192	36.1007	0	0	8.46584	0.805098	0	0	0	0
14.31_565.2898n	0	1	#20697	1	14.3114	565.29	29.26	VHPDV	único				Infinity	KO	WT	0.0289781	119.407	566.925	0	0	176.497	2091.2	0	0	7.35361	46.6369	0	0	0	0
22.19_1543.8198n	0	1	#29563	2	22.1935	1543.82	41.93	VQGVASVAEKTKEQA	único		Q91ZZ3|SYUB_MOUSE	Beta-synuclein OS=Mus musculus OX=10090 GN=Sncb PE=1 SV=1	Infinity	KO	WT	0.0372565	121.692	333.413	0	0	1240.62	93.0291	0	0	51.6896	2.07469	0	0	0	0
34.84_1653.8345n	0	1	#10887	2	34.8355	1653.83	48.13	MAPSTTPVTPAQNNLL	único		Q61548|AP180_MOUSE	Clathrin coat assembly protein AP180 OS=Mus musculus OX=10090 GN=Snap91 PE=1 SV=1	Infinity	KO	WT	0.0381192	123.732	433.673	0	0	108.489	1626.2	0	0	4.52011	36.2667	0	0	0	0
31.95_1054.5684n	1	1	#5520	1	31.9524	1054.57	48.38	SKGPAVGIDLG	único	[1] S(+42.01)	P63017|HSP7C_MOUSE	Heat shock cognate 71 kDa protein OS=Mus musculus OX=10090 GN=Hspa8 PE=1 SV=1	Infinity	WT	KO	0.0384197	135.711	13327.3	52232.9	1076.25	0	0	2024.05	16.6039	0	0	1	0	0	0
11.84_786.4272n	0	1	#4001	1	11.8382	786.427	51.21	VTGAAGQIA	único		P14152|MDHC_MOUSE	Malate dehydrogenase, cytoplasmic OS=Mus musculus OX=10090 GN=Mdh1 PE=1 SV=3	Infinity	KO	WT	0.0412018	124.375	369.146	0	0	88.9915	1387.59	0	0	3.70776	30.9454	0	0	0	0

## Sheet: Hippocampus Acetic
							Best identification												WT		KO		WT		KO		WT		KO
Peptide identifier	Ions used in quantitation	Ions	Deconvoluted peptide ions	Deconvoluted charges	Retention time (min)	Neutral mass	Score	Sequence		Modifications	Accession	Description	Max fold change	Highest mean condition	Lowest mean condition	Anova	Maximum CV	média abundancia	20181219_Joana_03_LF_67min_UDMSE_001	20181219_Joana_07_LF_67min_UDMSE_001	20181219_Joana_11_LF_67min_UDMSE_001	20181219_Joana_15_LF_67min_UDMSE_001	20181219_Joana_03_LF_67min_UDMSE_001	20181219_Joana_07_LF_67min_UDMSE_001	20181219_Joana_11_LF_67min_UDMSE_001	20181219_Joana_15_LF_67min_UDMSE_001	20181219_Joana_03_LF_67min_UDMSE_001	20181219_Joana_07_LF_67min_UDMSE_001	20181219_Joana_11_LF_67min_UDMSE_001	20181219_Joana_15_LF_67min_UDMSE_001
33.95_2878.5213n	0	2	#13318,#12025	4,5	33.9485	2878.52	48.53	SASAIMGNAKVKAHGKKVITAFNDGLNH	único		P02088|HBB1_MOUSE	Hemoglobin subunit beta-1 OS=Mus musculus OX=10090 GN=Hbb-b1 PE=1 SV=2	1.4517	KO	WT	0.049712	12.0584	801.553	655.616	652.137	1030.17	868.294	14.7955	18.8992	28.0113	29.689	0	0	0	0
18.61_3735.8354n	2	2	#4089,#701	5,6	18.6108	3735.84	64.15	FQSDDKVSLQDPSALATSKESSKDEEPLKDKADK	único		P20357|MTAP2_MOUSE	Microtubule-associated protein 2 OS=Mus musculus OX=10090 GN=Map2 PE=1 SV=2	1.45607	KO	WT	0.00956313	4.93126	23328.5	18334.2	19659	28006.6	27314.1	413.756	569.726	761.528	933.933	0	0	0	0
12.54_645.2976n	0	1	#3869	1	12.5374	645.298	36.06	AADISQ	único	[1] A(+42.01)	P70296|PEBP1_MOUSE	Phosphatidylethanolamine-binding protein 1 OS=Mus musculus OX=10090 GN=Pebp1 PE=1 SV=3	1.73446	KO	WT	0.043081	15.3341	31373.3	23935.4	21957.7	35484.5	44115.4	540.16	636.342	964.86	1508.41	0	0	1	1
12.54_645.2976n	0	1	#3869	1	12.5374	645.298	36.06	AADLSQ	único	[1] A(+42.01)			1.73446	KO	WT	0.043081	15.3341	31373.3	23935.4	21957.7	35484.5	44115.4	540.16	636.342	964.86	1508.41	0	0	1	1
19.72_2141.0676n	0	1	#3837	4	19.72	2141.07	39.73	CLLVTLASHHPADFTPAVHA	único	[1] C(+42.01)	P01942|HBA_MOUSE	Hemoglobin subunit alpha OS=Mus musculus OX=10090 GN=Hba PE=1 SV=2	2.02693	KO	WT	0.0266091	16.3967	8591.89	5665.3	5688.62	10172.7	12840.9	127.851	164.858	276.605	439.062	0	1	0	0
9.21_5305.4847n	1	1	#7382	8	9.2103	5305.48	53.11	YNVNDEKAKDKDKKAEGAGTEEEGTPKESEPQAAADATEVKESTEEKPK	único		Q91XV3|BASP1_MOUSE	Brain acid soluble protein 1 OS=Mus musculus OX=10090 GN=Basp1 PE=1 SV=3	2.15166	WT	KO	0.0419977	20.1284	5035.46	7854.07	5896.91	3426.51	2964.36	177.246	170.895	93.1702	101.359	0	0	0	0
22.64_680.3077n	0	1	#3339	1	22.6374	680.308	33.02	FDITAD	único		P17742|PPIA_MOUSE	Peptidyl-prolyl cis-trans isomerase A OS=Mus musculus OX=10090 GN=Ppia PE=1 SV=2	2.36506	KO	WT	0.0168849	15.1074	518.031	274.998	340.779	700.119	756.228	6.20599	9.87589	19.0369	25.8572	0	0	0	0
15.59_1014.5067n	0	1	#2945	2	15.5912	1014.51	42.21	ASFPTTKTY	único		P01942|HBA_MOUSE	Hemoglobin subunit alpha OS=Mus musculus OX=10090 GN=Hba PE=1 SV=2	2.38817	KO	WT	0.0145818	13.4961	4377.63	2467.38	2700.76	6760.12	5582.27	55.6824	78.2689	183.814	190.871	0	0	0	0
10.78_3904.9572n	0	2	#11445,#3046	6,7	10.7804	3904.96	31.5	ASQKRPSQRSKYLATASTMDHARHGFLPRHRDTG	único	[1] A(+42.01)	P04370|MBP_MOUSE	Myelin basic protein OS=Mus musculus OX=10090 GN=Mbp PE=1 SV=2	2.47876	KO	WT	0.0398377	21.4061	2125.91	1037.22	1407.22	2698.21	3360.99	23.4074	40.7818	73.3671	114.92	0	0	0	0
14.62_1437.7094n	0	1	#4894	3	14.6188	1437.71	46.97	VKMLPDKDCRYA	único		P18760|COF1_MOUSE	Cofilin-1 OS=Mus musculus OX=10090 GN=Cfl1 PE=1 SV=3	2.70434	WT	KO	0.0358804	22.7866	13221.2	21380.2	17228.3	5988.09	8288.4	482.496	499.282	162.822	283.4	0	1	0	0
16.53_1661.7955n	0	1	#23135	2	16.5294	1661.8	26.78	DYVGSGPPSGTGLHRY	único		P70296|PEBP1_MOUSE	Phosphatidylethanolamine-binding protein 1 OS=Mus musculus OX=10090 GN=Pebp1 PE=1 SV=3	2.8619	KO	WT	0.020121	21.0326	3940.25	2042.08	2039.06	6708.45	4971.39	46.0845	59.0928	182.409	169.984	0	0	0	0
11.63_521.2920n	0	1	#2583	1	11.6333	521.292	31.7	IHGVP	único				2.93061	KO	WT	0.00938566	11.5729	3177.66	1484.56	1749.19	5048.83	4428.04	33.5027	50.6921	137.283	151.405	0	0	0	0
7.23_1069.5729n	0	1	#408	2	7.23113	1069.57	45.89	NKELDPVQK	único		P97450|ATP5J_MOUSE	ATP synthase-coupling factor 6, mitochondrial OS=Mus musculus OX=10090 GN=Atp5pf PE=1 SV=1	3.16079	KO	WT	0.00511346	10.525	4069.39	2101.64	1810.49	6404.71	5960.7	47.4286	52.4687	174.15	203.811	0	0	0	0
30.62_2725.3263n	0	1	#3529	5	30.6221	2725.33	26.69	EQYKFYSVNVDYSKLKKEGPDF	único	[1] E(+42.01)	Q62425|NDUA4_MOUSE	Cytochrome c oxidase subunit NDUFA4 OS=Mus musculus OX=10090 GN=Ndufa4 PE=1 SV=2	3.19355	KO	WT	0.0364409	30.5569	474.28	235.564	216.827	566.284	878.447	5.31607	6.28371	15.3978	30.0362	0	0	0	0
17.40_1071.5380n	0	1	#2061	2	17.3994	1071.54	47.43	PTNIKWGEAG	único		P16858|G3P_MOUSE	Glyceraldehyde-3-phosphate dehydrogenase OS=Mus musculus OX=10090 GN=Gapdh PE=1 SV=2	3.42621	KO	WT	0.0153541	21.8419	4327.2	2257.24	1653.28	6647.2	6751.08	50.9401	47.9127	180.744	230.835	0	0	0	0
16.09_1303.6091n	0	1	#864	2	16.0855	1303.61	25.95	SDKPDMAEIEK	único	[1] S(+42.01)	P20065|TYB4_MOUSE	Thymosin beta-4 OS=Mus musculus OX=10090 GN=Tmsb4x PE=1 SV=1	3.47775	KO	WT	0.00483341	11.6376	44877.2	21694	18395	67741.8	71677.9	489.576	533.095	1841.97	2450.84	1	1	1	1
8.48_1459.6856n	0	1	#10643	2	8.47672	1459.69	29.92	EPEKPVADSETKM	único		P56564|EAA1_MOUSE	Excitatory amino acid transporter 1 OS=Mus musculus OX=10090 GN=Slc1a3 PE=1 SV=2	3.48713	KO	WT	0.0242145	25.96	11141.8	4661.47	5270.78	14138.7	20496.4	105.197	152.749	384.444	700.822	0	1	1	1
10.08_1547.8422n	0	1	#1776	3	10.0804	1547.84	35.24	NIVTPRTPPPSQGKG	único		P04370|MBP_MOUSE	Myelin basic protein OS=Mus musculus OX=10090 GN=Mbp PE=1 SV=2	3.49932	KO	WT	0.0369081	32.8887	4401.1	2411.3	1501.38	7438.57	6253.14	54.4169	43.5105	202.262	213.81	0	0	0	0
7.74_504.2553n	0	1	#5333	1	7.74335	504.255	24.78	NTALS	único				3.54226	KO	WT	0.0229741	24.7676	10205.1	4840.45	4146.37	18704.4	13129.3	109.236	120.163	508.591	448.92	0	0	0	0
6.67_705.3183n	0	1	#5886	1	6.66852	705.318	40.06	AMNGKEG	único		P08249|MDHM_MOUSE	Malate dehydrogenase, mitochondrial OS=Mus musculus OX=10090 GN=Mdh2 PE=1 SV=3	3.5491	KO	WT	0.00989963	17.5221	13063.1	5625.21	5861.11	22908.5	17857.6	126.946	169.857	622.905	610.594	0	1	0	0
20.01_2701.3559n	0	1	#2127	4	20.0094	2701.36	61.44	DKVSLQDPSALATSKESSKDEEPLK	único		P20357|MTAP2_MOUSE	Microtubule-associated protein 2 OS=Mus musculus OX=10090 GN=Map2 PE=1 SV=2	3.61456	KO	WT	0.0123632	14.5568	12516	5982.92	4866.2	21574.9	17640	135.019	141.024	586.642	603.153	0	0	0	0
13.07_1239.6488n	0	1	#109	2	13.0659	1239.65	64.95	VHLTDAEKAAVS	único		P02088|HBB1_MOUSE	Hemoglobin subunit beta-1 OS=Mus musculus OX=10090 GN=Hbb-b1 PE=1 SV=2	3.80799	KO	WT	0.0306386	28.0093	468856	233660	156405	643454	841908	5273.09	4532.68	17496.1	28786.8	2	2	2	3
20.18_2426.2639n	0	1	#9526	5	20.1804	2426.26	34.24	RVNVDKVLERDQKLSELDDR	único		Q62442|VAMP1_MOUSE	Vesicle-associated membrane protein 1 OS=Mus musculus OX=10090 GN=Vamp1 PE=1 SV=1	3.9808	KO	WT	0.0238126	29.7351	12026.2	4799.85	4858.23	23265.4	15181.5	108.32	140.793	632.608	519.093	0	1	1	0
15.76_1337.6490n	0	1	#26461	2	15.7619	1337.65	59.25	DSAPEVAAAPKPDA	único		Q61548|AP180_MOUSE	Clathrin coat assembly protein AP180 OS=Mus musculus OX=10090 GN=Snap91 PE=1 SV=1	4.01094	KO	WT	0.0455453	39.599	561.907	206.278	242.266	647.664	1151.42	4.65515	7.02097	17.6106	39.3698	0	0	0	0
11.09_601.3070n	0	1	#3379	1	11.0869	601.307	37.5	VGGEALG	único		P02088|HBB1_MOUSE	Hemoglobin subunit beta-1 OS=Mus musculus OX=10090 GN=Hbb-b1 PE=1 SV=2	4.82622	KO	WT	0.0305426	34.3649	18393.5	7097.03	5531.03	23068.1	37877.7	160.161	160.291	627.245	1295.13	0	0	1	1
7.30_542.2707n	0	1	#1317	1	7.29943	542.271	24.76	GVPTAG	único	[1] G(+42.01)			5.08136	KO	WT	0.0244324	33.6662	18088.2	6406.95	5490.49	23031.7	37423.5	144.588	159.116	626.256	1279.6	0	0	0	1
7.30_542.2707n	0	1	#1317	1	7.29943	542.271	37.9	VDPVN	único		P01942|HBA_MOUSE	Hemoglobin subunit alpha OS=Mus musculus OX=10090 GN=Hba PE=1 SV=2	5.08136	KO	WT	0.0244324	33.6662	18088.2	6406.95	5490.49	23031.7	37423.5	144.588	159.116	626.256	1279.6	0	0	0	1
36.63_2121.1870n	0	2	#7670,#8732	3,4	36.6275	2121.19	60.24	PASTGAAKAVGKVIPELNGKLT	único		P16858|G3P_MOUSE	Glyceraldehyde-3-phosphate dehydrogenase OS=Mus musculus OX=10090 GN=Gapdh PE=1 SV=2	5.39991	KO	WT	0.00430951	14.7216	2535.82	709.962	874.948	4444.23	4114.14	16.022	25.3563	120.843	140.672	0	0	0	0
30.67_2416.4119n	0	2	#1603,#1933	4,5	30.6733	2416.41	90.63	VRLLLPGELAKHAVSEGTKAVTK	único		P10854|H2B1M_MOUSE	Histone H2B type 1-M OS=Mus musculus OX=10090 GN=H2bc14 PE=1 SV=2	5.89799	KO	WT	0.0345967	41.3287	2426.86	802.045	605.242	2937.27	5362.89	18.1001	17.5401	79.8672	183.37	0	0	0	0
18.17_1328.6602n	0	1	#8457	2	18.1669	1328.66	25.29	FHNPHVNPLPTG	único		P43024|CX6A1_MOUSE	Cytochrome c oxidase subunit 6A1, mitochondrial OS=Mus musculus OX=10090 GN=Cox6a1 PE=1 SV=2	5.91747	KO	WT	0.0411695	48.9173	4334.89	1686.84	819.797	6449.1	8383.84	38.0675	23.758	175.357	286.663	0	0	0	0
18.17_1328.6602n	0	1	#8457	2	18.1669	1328.66	25.66	MQLKPMEINPE	único		Q9R0P9|UCHL1_MOUSE	Ubiquitin carboxyl-terminal hydrolase isozyme L1 OS=Mus musculus OX=10090 GN=Uchl1 PE=1 SV=1	5.91747	KO	WT	0.0411695	48.9173	4334.89	1686.84	819.797	6449.1	8383.84	38.0675	23.758	175.357	286.663	0	0	0	0
20.73_1787.8560n	0	1	#2225	3	20.7268	1787.86	59.43	KIGGHGAEYGAEALERM	único		P01942|HBA_MOUSE	Hemoglobin subunit alpha OS=Mus musculus OX=10090 GN=Hba PE=1 SV=2	6.1296	KO	WT	0.0023755	11.244	17311.3	5042.16	4670.22	32133.1	27399.8	113.788	135.345	873.731	936.865	0	0	1	1
18.90_2985.6463n	0	2	#4306,#18149	6,7	18.9002	2985.65	50.02	MKGLSKAKEGVVAAAEKTKQGVAEAAGKTK	único		O55042|SYUA_MOUSE	Alpha-synuclein OS=Mus musculus OX=10090 GN=Snca PE=1 SV=2	6.22036	KO	WT	0.0183775	29.5045	1470.92	460.821	354.055	2005.66	3063.16	10.3995	10.2607	54.5359	104.737	0	0	0	0
11.96_3400.7749n	2	2	#10086,#7733	4,5	11.9569	3400.77	28.63	ATPVTQGQGRQSRPVAGGPGAPPAARPPASPSPQR	único		O88935|SYN1_MOUSE	Synapsin-1 OS=Mus musculus OX=10090 GN=Syn1 PE=1 SV=2	6.71624	KO	WT	0.0254052	35.398	5480.96	1065.04	1776.22	11231.2	7851.36	24.0353	51.4754	305.388	268.457	0	0	0	0
36.18_3272.8227n	0	1	#8977	5	36.1836	3272.82	25.51	RDGRGAAQNIIPASTGAAKAVGKVIPELNGKLT	único		P16858|G3P_MOUSE	Glyceraldehyde-3-phosphate dehydrogenase OS=Mus musculus OX=10090 GN=Gapdh PE=1 SV=2	6.86016	KO	WT	0.00834922	18.9911	5235.39	1483.46	1180.8	10365.9	7911.45	33.4779	34.2201	281.858	270.511	0	0	0	0
6.33_1193.5745n	0	1	#1718	2	6.32703	1193.57	31.28	GKYTPSGQSGAAA	único		P05064|ALDOA_MOUSE	Fructose-bisphosphate aldolase A OS=Mus musculus OX=10090 GN=Aldoa PE=1 SV=2	7.03092	KO	WT	0.0191243	28.6743	28277.2	8292.93	5791.25	59551.4	39473.3	187.15	167.833	1619.26	1349.69	0	1	1	1
6.33_1193.5745n	0	1	#1718	2	6.32703	1193.57	24.31	RTQDENPVVH	único		P04370|MBP_MOUSE	Myelin basic protein OS=Mus musculus OX=10090 GN=Mbp PE=1 SV=2	7.03092	KO	WT	0.0191243	28.6743	28277.2	8292.93	5791.25	59551.4	39473.3	187.15	167.833	1619.26	1349.69	0	1	1	1
25.88_1611.8151n	0	1	#4557	3	25.8784	1611.82	57.19	YLKMKGDYYRYL	único		P63101|1433Z_MOUSE	14-3-3 protein zeta/delta OS=Mus musculus OX=10090 GN=Ywhaz PE=1 SV=1	7.55053	KO	WT	0.0197221	40.2058	12137.7	3646.17	2031.91	20746.1	22126.4	82.2847	58.8854	564.108	756.553	0	0	0	0
27.36_1194.6309n	1	1	#1649	2	27.363	1194.63	42.39	IYLPHSLPQQ	único		P03930|ATP8_MOUSE	ATP synthase protein 8 OS=Mus musculus OX=10090 GN=Mtatp8 PE=1 SV=1	7.6796	KO	WT	0.0338748	37.6926	3419.32	996.555	579.24	4438.06	7663.42	22.4897	16.7866	120.675	262.031	0	0	0	0
6.02_689.2811n	0	1	#14908	1	6.01972	689.281	53.32	GGHGAEY	único		P01942|HBA_MOUSE	Hemoglobin subunit alpha OS=Mus musculus OX=10090 GN=Hba PE=1 SV=2	7.75285	KO	WT	0.0339574	53.5051	1396.48	439.816	198.367	2605.82	2341.91	9.92551	5.74875	70.8549	80.0756	0	0	0	0
25.66_3113.5360n	0	1	#2601	5	25.6573	3113.54	51.2	LSGEDKSNIKAAWGKIGGHGAEYGAEALER	único		P01942|HBA_MOUSE	Hemoglobin subunit alpha OS=Mus musculus OX=10090 GN=Hba PE=1 SV=2	8.19935	KO	WT	0.0152331	34.4347	58863.1	13740.6	11853.9	130478	79379.8	310.089	343.53	3547.83	2714.18	0	0	1	1
42.02_1444.7642n	0	1	#31430	2	42.0183	1444.76	27.61	QGVASVAEKTKEQA	único		Q91ZZ3|SYUB_MOUSE	Beta-synuclein OS=Mus musculus OX=10090 GN=Sncb PE=1 SV=1	8.42602	KO	WT	0.0178313	30.2072	643.876	162.134	111.099	905.256	1397.01	3.65895	3.2197	24.6148	47.7672	0	0	0	0
11.77_530.2672n	0	1	#13619	1	11.7699	530.267	30.95	NVVGT	único	[1] N(+42.01)			8.48522	WT	KO	0.0160599	35.5726	17111.9	38316.7	22914.7	3912.05	3304.19	864.707	664.078	106.372	112.978	0	0	0	0
37.92_1504.7972n	0	1	#11741	2	37.9235	1504.8	26.36	AFNLPEPAPPRPSL	único		O88935|SYN1_MOUSE	Synapsin-1 OS=Mus musculus OX=10090 GN=Syn1 PE=1 SV=2	8.59361	KO	WT	0.0128765	31.1817	2151.86	491.866	405.339	3005.11	4705.12	11.1001	11.7469	81.7119	160.879	0	0	0	0
28.93_560.2882n	0	1	#9470	1	28.9322	560.288	33.27	ATRDV	único				8.70273	KO	WT	0.0414615	62.3129	2725.67	809.392	314.281	5194.62	4584.39	18.2659	9.10797	141.247	156.751	0	0	0	0
28.93_560.2882n	0	1	#9470	1	28.9322	560.288	24.56	SALRD	único		P14873|MAP1B_MOUSE	Microtubule-associated protein 1B OS=Mus musculus OX=10090 GN=Map1b PE=1 SV=2	8.70273	KO	WT	0.0414615	62.3129	2725.67	809.392	314.281	5194.62	4584.39	18.2659	9.10797	141.247	156.751	0	0	0	0
7.30_539.1744n	1	1	#87	1	7.29943	539.174	24.47	MTCEG	único		O08997|ATOX1_MOUSE	Copper transport protein ATOX1 OS=Mus musculus OX=10090 GN=Atox1 PE=1 SV=1	8.73609	KO	WT	0.00804861	19.9212	223347	39417.4	52343.1	347071	454557	889.547	1516.92	9437.21	15542.4	0	1	1	1
8.03_629.3033n	1	1	#3390	1	8.0328	629.303	25.99	KGDTPA	único	[1] K(+42.01)	Q8CAQ8|MIC60_MOUSE	MICOS complex subunit Mic60 OS=Mus musculus OX=10090 GN=Immt PE=1 SV=1	8.77192	KO	WT	0.0150953	34.6989	13077.2	2019.79	3333.19	26017.6	20938.4	45.5815	96.5971	707.443	715.933	0	0	0	0
13.75_2559.2629n	1	1	#1316	4	13.7488	2559.26	26.85	QQMWITKQEYDEAGPSIVHRK	único	[3] M(+15.99)	P68134|ACTS_MOUSE	Actin, alpha skeletal muscle OS=Mus musculus OX=10090 GN=Acta1 PE=1 SV=1	9.41399	KO	WT	0.0479813	69.8719	5863.67	569.736	1682.49	10527.4	10675.1	12.8575	48.7592	286.25	365.005	0	0	0	0
19.14_1573.8083n	0	1	#7106	2	19.1395	1573.81	51.99	VLSGEDKSNIKAAWG	único		P01942|HBA_MOUSE	Hemoglobin subunit alpha OS=Mus musculus OX=10090 GN=Hba PE=1 SV=2	9.50804	KO	WT	0.0219204	42.502	17111.4	4235.6	2278.03	26355.6	35576.2	95.5864	66.0181	716.635	1216.44	0	0	1	1
9.38_704.3371n	0	1	#1740	1	9.38103	704.337	43.98	TDAEKAA	único		P02088|HBB1_MOUSE	Hemoglobin subunit beta-1 OS=Mus musculus OX=10090 GN=Hbb-b1 PE=1 SV=2	9.78968	KO	WT	0.0323929	58.2682	11169.2	2923.38	1217.33	20329.4	20206.8	65.9731	35.2787	552.777	690.918	0	0	0	0
6.36_560.2458n	0	1	#11013	1	6.36118	560.246	30.5	DAIDQ	único		Q9DBJ1|PGAM1_MOUSE	Phosphoglycerate mutase 1 OS=Mus musculus OX=10090 GN=Pgam1 PE=1 SV=3	9.82832	KO	WT	0.00481573	17.1068	2820.73	467.769	574.215	4501.09	5739.87	10.5563	16.641	122.389	196.26	0	0	0	0
6.36_560.2458n	0	1	#11013	1	6.36118	560.246	30.5	DALDQ	único				9.82832	KO	WT	0.00481573	17.1068	2820.73	467.769	574.215	4501.09	5739.87	10.5563	16.641	122.389	196.26	0	0	0	0
34.03_1657.7757n	0	2	#14670,#2696	2,3	34.0339	1657.78	59.04	ASFPTTKTYFPHFD	único		P01942|HBA_MOUSE	Hemoglobin subunit alpha OS=Mus musculus OX=10090 GN=Hba PE=1 SV=2	10.6411	KO	WT	0.035365	54.834	2593.46	521.704	369.439	2902.97	6579.74	11.7735	10.7065	78.9346	224.977	0	0	0	0
40.18_3042.6597n	0	2	#41684,#7197	3,4	40.1757	3042.66	33.01	GVTTVAEKTKEQVTNVGGAVVTGVTAVAQKT	único		O55042|SYUA_MOUSE	Alpha-synuclein OS=Mus musculus OX=10090 GN=Snca PE=1 SV=2	11.253	KO	WT	0.0383843	63.2258	4503.7	1063.77	406.466	6927.8	9616.76	24.0066	11.7796	188.374	328.82	0	0	0	0
26.78_3004.5894n	0	1	#3435	5	26.7825	3004.59	44.75	AKEGVVAAAEKTKQGVTEAAEKTKEGVLY	único		Q91ZZ3|SYUB_MOUSE	Beta-synuclein OS=Mus musculus OX=10090 GN=Sncb PE=1 SV=1	11.8354	KO	WT	0.00527999	21.4276	16469.7	2177.47	2955.14	33303.5	27442.8	49.1399	85.6412	905.556	938.335	0	0	1	1
13.41_1125.5816n	0	1	#1983	2	13.4073	1125.58	40.82	TNVPRASVPEG	único		P34884|MIF_MOUSE	Macrophage migration inhibitory factor OS=Mus musculus OX=10090 GN=Mif PE=1 SV=2	11.8688	KO	WT	0.0269159	48.2094	1913.4	238.854	355.886	2326.28	4732.59	5.39032	10.3137	63.2538	161.819	0	0	0	0
33.83_2172.1886n	0	1	#2195	4	33.829	2172.19	73.91	PEQKKELSDIAHRIVAPGKG	único		P05064|ALDOA_MOUSE	Fructose-bisphosphate aldolase A OS=Mus musculus OX=10090 GN=Aldoa PE=1 SV=2	13.571	KO	WT	0.0284474	48.1577	2565.96	444.663	259.743	3152.1	6407.35	10.0349	7.52744	85.7088	219.083	0	0	0	0
23.10_2262.1453n	0	2	#3180,#56140	4,5	23.0978	2262.15	34.39	PDAPSRKDPKFREWHHFL	único		P70296|PEBP1_MOUSE	Phosphatidylethanolamine-binding protein 1 OS=Mus musculus OX=10090 GN=Pebp1 PE=1 SV=3	14.2596	KO	WT	0.0439036	58.4853	2349.25	435.24	180.569	2799.63	5981.55	9.82223	5.23297	76.1247	204.523	0	0	0	1
26.82_2164.1226n	0	1	#2288	4	26.8167	2164.12	30.64	FAGDDAPRAVFPSIVGRPRH	único		P63260|ACTG_MOUSE	Actin, cytoplasmic 2 OS=Mus musculus OX=10090 GN=Actg1 PE=1 SV=1	14.2868	KO	WT	0.0244935	47.4765	5344.34	540.534	857.888	13343	6635.91	12.1985	24.8619	362.81	226.898	0	0	0	0
7.81_732.3335n	0	1	#5913	1	7.81165	732.333	40.92	DVGQTVD	único		P18760|COF1_MOUSE	Cofilin-1 OS=Mus musculus OX=10090 GN=Cfl1 PE=1 SV=3	14.7329	KO	WT	0.0300862	54.178	2129.65	374.44	167.012	2940.26	5036.91	8.45013	4.84006	79.9485	172.224	0	0	0	0
12.06_3421.6861n	1	1	#3599	5	12.0593	3421.69	31.22	SELNTKTPPAANQASDPEEKGKPGSIKKAEEE	único	[1] S(+42.01)	Q6W8Q3|PC4L1_MOUSE	Purkinje cell protein 4-like protein 1 OS=Mus musculus OX=10090 GN=Pcp4l1 PE=1 SV=1	14.7456	KO	WT	0.0208444	54.203	4721.77	829.629	369.887	9227.66	8459.9	18.7226	10.7195	250.909	289.264	0	0	0	0
13.94_588.2850n	0	1	#3240	1	13.9358	588.285	24.5	KGEAGQ	único		Q9ERU9|RBP2_MOUSE	E3 SUMO-protein ligase RanBP2 OS=Mus musculus OX=10090 GN=Ranbp2 PE=1 SV=2	18.4344	KO	WT	0.0165782	45.9336	9081.65	783.444	1085.75	22824.6	11632.8	17.6803	31.4654	620.623	397.754	0	0	0	0
13.94_588.2850n	0	1	#3240	1	13.9358	588.285	25.21	SDGIR	único	[1] S(+42.01)			18.4344	KO	WT	0.0165782	45.9336	9081.65	783.444	1085.75	22824.6	11632.8	17.6803	31.4654	620.623	397.754	0	0	0	0
13.94_588.2850n	0	1	#3240	1	13.9358	588.285	25.21	SDGLR	único	[1] S(+42.01)	Q8K400|STXB5_MOUSE	Syntaxin-binding protein 5 OS=Mus musculus OX=10090 GN=Stxbp5 PE=1 SV=3	18.4344	KO	WT	0.0165782	45.9336	9081.65	783.444	1085.75	22824.6	11632.8	17.6803	31.4654	620.623	397.754	0	0	0	0
26.60_2672.3573n	0	1	#744	5	26.5955	2672.36	50.54	DHARHGFLPRHRDTGILDSIGRF	único		P04370|MBP_MOUSE	Myelin basic protein OS=Mus musculus OX=10090 GN=Mbp PE=1 SV=2	18.8597	KO	WT	0.000139542	3.63884	20841.8	2147.74	2050.07	40603.1	38566.1	48.4689	59.4118	1104.04	1318.67	0	1	1	1
7.32_851.4136n	0	2	#10934,#6555	1,2	7.31651	851.414	39.76	YSNRVVD	único		P16858|G3P_MOUSE	Glyceraldehyde-3-phosphate dehydrogenase OS=Mus musculus OX=10090 GN=Gapdh PE=1 SV=2	22.0017	KO	WT	0.0453597	69.0884	4465.5	198.592	577.96	5017.71	12067.7	4.4817	16.7495	136.437	412.625	0	0	0	0
9.07_1002.4282n	0	1	#19477	1	9.0737	1002.43	45.12	ADIDGDGQVN	único		P0DP26|CALM1_MOUSE	Calmodulin-1 OS=Mus musculus OX=10090 GN=Calm1 PE=1 SV=1	22.0651	KO	WT	0.0450117	69.456	6133.82	730.692	333.05	5972	17499.5	16.4898	9.65192	162.385	598.351	0	0	0	0
6.50_688.3555n	0	1	#9951	1	6.49777	688.356	24.33	YEHKI	único		P06745|G6PI_MOUSE	Glucose-6-phosphate isomerase OS=Mus musculus OX=10090 GN=Gpi PE=1 SV=4	23.3651	KO	WT	0.0156613	54.1697	1546.01	175.512	78.2945	2771.88	3158.34	3.96085	2.26901	75.3702	107.991	0	0	0	0
39.31_2283.1893n	0	1	#12197	4	39.3057	2283.19	45.6	NLDLSKFRLPQPSSGRESPR	único		Q8BK30|NDUV3_MOUSE	NADH dehydrogenase [ubiquinone] flavoprotein 3, mitochondrial OS=Mus musculus OX=10090 GN=Ndufv3 PE=1 SV=1	24.1236	KO	WT	0.0333474	76.9731	3267.3	401.665	118.532	5369.86	7179.16	9.06454	3.43509	146.012	245.472	0	0	0	0
39.31_2283.1893n	0	1	#12197	4	39.3057	2283.19	25.81	RSLGLGGRSAIEQRSMSINLP	único	[1] R(+42.01)	P20357|MTAP2_MOUSE	Microtubule-associated protein 2 OS=Mus musculus OX=10090 GN=Map2 PE=1 SV=2	24.1236	KO	WT	0.0333474	76.9731	3267.3	401.665	118.532	5369.86	7179.16	9.06454	3.43509	146.012	245.472	0	0	0	0
7.27_721.3088n	1	1	#5457	1	7.26528	721.309	33.68	PGSSGGGGF	único		O88935|SYN1_MOUSE	Synapsin-1 OS=Mus musculus OX=10090 GN=Syn1 PE=1 SV=2	24.2299	KO	WT	0.0357526	70.0777	4728.49	466.616	283.05	4581.72	13582.6	10.5303	8.20288	124.582	464.42	0	0	0	0
13.85_625.2438n	0	1	#4898	1	13.8513	625.244	25.38	YEMPS	único		O55042|SYUA_MOUSE	Alpha-synuclein OS=Mus musculus OX=10090 GN=Snca PE=1 SV=2	28.2003	KO	WT	0.0119303	50.5193	11163.5	491.475	1037.75	20772.9	22351.9	11.0913	30.0745	564.834	764.264	0	0	0	0
33.20_1794.9348n	0	1	#2493	3	33.1981	1794.93	57.34	TSGNVGYLAHAIHQVTK	único		P05202|AATM_MOUSE	Aspartate aminotransferase, mitochondrial OS=Mus musculus OX=10090 GN=Got2 PE=1 SV=1	28.4237	KO	WT	0.00172532	18.2549	4991.5	383.08	295.489	10136.3	9151.14	8.64511	8.56338	275.615	312.899	0	0	0	0
6.70_1008.4376n	1	1	#3501	2	6.70267	1008.44	31.48	VVDNGSGMCK	único		Q8BFZ3|ACTBL_MOUSE	Beta-actin-like protein 2 OS=Mus musculus OX=10090 GN=Actbl2 PE=1 SV=1	28.5476	KO	WT	0.0160584	45.8467	12895.4	1097.59	648.113	32995.9	16839.9	24.7698	18.7826	897.191	575.795	0	0	1	1
38.93_2533.3387n	0	2	#9750,#16591	4,5	38.93	2533.34	28.11	LNLDLSKFRLPQPSSGRESPRH	único		Q8BK30|NDUV3_MOUSE	NADH dehydrogenase [ubiquinone] flavoprotein 3, mitochondrial OS=Mus musculus OX=10090 GN=Ndufv3 PE=1 SV=1	30.6197	KO	WT	0.01645	47.4537	15242.7	1287.64	640.616	37560.9	21481.6	29.0586	18.5653	1021.32	734.507	0	0	0	0
18.24_1310.7063n	0	2	#4986,#26937	2,3	18.2352	1310.71	40.21	ASVSTVLTSKYR	único		P01942|HBA_MOUSE	Hemoglobin subunit alpha OS=Mus musculus OX=10090 GN=Hba PE=1 SV=2	33.2573	KO	WT	0.0370379	73.8182	15932.6	1238.68	621.674	47082.4	14787.8	27.9537	18.0163	1280.22	505.63	0	0	1	1
6.94_1228.5514n	1	1	#2006	2	6.94168	1228.55	49.42	ASASGAMAKHEQ	único	[1] A(+42.01)	Q9WV55|VAPA_MOUSE	Vesicle-associated membrane protein-associated protein A OS=Mus musculus OX=10090 GN=Vapa PE=1 SV=2	37.8949	KO	WT	0.00380873	24.1116	3807.37	167.707	223.848	6154.07	8683.86	3.78471	6.4872	167.335	296.922	0	0	0	0
32.79_3318.5897n	0	2	#11301,#1694	4,5	32.7883	3318.59	30.19	FNPDVSWDRKNNPEPWNKLGPNEQYKF	único		Q62425|NDUA4_MOUSE	Cytochrome c oxidase subunit NDUFA4 OS=Mus musculus OX=10090 GN=Ndufa4 PE=1 SV=2	59.4084	KO	WT	0.0298964	82.2452	30975.6	429.125	1621.95	40732.9	81118.4	9.68423	47.0048	1107.57	2773.63	0	0	1	1
36.49_604.3073n	0	1	#7817	1	36.4909	604.307	31.28	SALSDI	único				63.2788	KO	WT	0.0108795	55.9161	4787.44	162.269	135.648	5699.04	13152.8	3.66199	3.93113	154.963	449.725	0	0	0	0
36.49_604.3073n	0	1	#7817	1	36.4909	604.307	31.28	SALSDL	único		P01942|HBA_MOUSE	Hemoglobin subunit alpha OS=Mus musculus OX=10090 GN=Hba PE=1 SV=2	63.2788	KO	WT	0.0108795	55.9161	4787.44	162.269	135.648	5699.04	13152.8	3.66199	3.93113	154.963	449.725	0	0	0	0
14.35_1197.5358n	2	2	#33880,#537	1,2	14.3456	1197.54	67.87	TGDEPFQYKN	único		P15105|GLNA_MOUSE	Glutamine synthetase OS=Mus musculus OX=10090 GN=Glul PE=1 SV=6	83.0414	KO	WT	0.0127107	56.5642	45487.8	1357.57	807.444	53938.6	125847	30.6369	23.4	1466.64	4303.02	0	0	1	1
27.09_3359.6388n	0	1	#5771	6	27.0899	3359.64	41.38	VLSGEDKSNIKAAWGKIGGHGAEYGAEALERM	único	[32] M(+15.99)	P01942|HBA_MOUSE	Hemoglobin subunit alpha OS=Mus musculus OX=10090 GN=Hba PE=1 SV=2	92.4451	KO	WT	0.0402581	108.156	13265.3	501.049	66.7832	31020.7	21472.6	11.3074	1.9354	843.484	734.198	0	0	1	1
31.49_2137.0786n	1	1	#1043	4	31.4921	2137.08	65.39	PTFKFDDPKFEVIDKPQS	único		P97450|ATP5J_MOUSE	ATP synthase-coupling factor 6, mitochondrial OS=Mus musculus OX=10090 GN=Atp5pf PE=1 SV=1	92.8425	KO	WT	0.0303437	98.7565	22302.3	807.233	143.396	47261.9	40996.8	18.2171	4.15566	1285.1	1401.78	0	1	1	1
29.14_2104.2682n	0	1	#5037	4	29.1371	2104.27	53.52	SGALLPKPQMRGLLAKRLR	único		Q9CPQ1|COX6C_MOUSE	Cytochrome c oxidase subunit 6C OS=Mus musculus OX=10090 GN=Cox6c PE=1 SV=3	127.508	KO	WT	0.0388767	141.421	92.589	0	2.88196	261.72	105.754	0	0.0835204	7.11642	3.61598	0	0	0	0
13.58_1273.6677n	0	2	#1127,#36724	2,3	13.5781	1273.67	31.86	KVNSDEVGGEALG	único		P02088|HBB1_MOUSE	Hemoglobin subunit beta-1 OS=Mus musculus OX=10090 GN=Hbb-b1 PE=1 SV=2	225.587	KO	WT	0.00808613	61.5002	62439.9	617.67	484.599	70261.6	178396	13.9392	14.0439	1910.48	6099.77	0	0	1	1
14.82_2497.3117n	0	1	#11746	5	14.8237	2497.31	41.02	LKSRHEEHERPPFVAYPHLR	único		P43024|CX6A1_MOUSE	Cytochrome c oxidase subunit 6A1, mitochondrial OS=Mus musculus OX=10090 GN=Cox6a1 PE=1 SV=2	272.606	KO	WT	0.0178335	141.421	86.8029	0	1.26902	97.7453	248.197	0	0.0367767	2.65779	8.48645	0	0	0	0
14.82_2497.3117n	0	1	#11746	5	14.8237	2497.31	35.15	RVNVDKVLERDQKLSELDDRA	único		Q62442|VAMP1_MOUSE	Vesicle-associated membrane protein 1 OS=Mus musculus OX=10090 GN=Vamp1 PE=1 SV=1	272.606	KO	WT	0.0178335	141.421	86.8029	0	1.26902	97.7453	248.197	0	0.0367767	2.65779	8.48645	0	0	0	0
49.80_2657.3881n	0	1	#35093	4	49.7978	2657.39	29.95	LVTLASHHPADFTPAVHASLDKFLA	único		P01942|HBA_MOUSE	Hemoglobin subunit alpha OS=Mus musculus OX=10090 GN=Hba PE=1 SV=2	349.474	KO	WT	0.0492166	141.421	356.717	0	4.07126	1202.75	220.043	0	0.117987	32.7041	7.5238	0	0	0	0
8.82_1135.5229n	0	1	#3620	2	8.81818	1135.52	24.8	SLVDAMNGKEG	único	[6] M(+15.99)	P08249|MDHM_MOUSE	Malate dehydrogenase, mitochondrial OS=Mus musculus OX=10090 GN=Mdh2 PE=1 SV=3	617.326	KO	WT	0.00454368	141.421	125.531	0	0.81207	284.276	217.036	0	0.0235341	7.72974	7.42099	0	0	0	0
30.69_1822.0613n	2	2	#577,#37413	3,4	30.6904	1822.06	87.55	PGELAKHAVSEGTKAVTK	único		P10854|H2B1M_MOUSE	Histone H2B type 1-M OS=Mus musculus OX=10090 GN=H2bc14 PE=1 SV=2	1408.63	KO	WT	0.0394783	141.421	5127.69	0	14.5504	10980.7	9515.49	0	0.421677	298.577	325.357	0	0	1	0
6.36_660.3461n	0	1	#1797	1	6.36118	660.346	34.05	EQLSGK	único		P70296|PEBP1_MOUSE	Phosphatidylethanolamine-binding protein 1 OS=Mus musculus OX=10090 GN=Pebp1 PE=1 SV=3	1706.17	KO	WT	0.0478726	141.421	8753.95	0	20.511	25695.8	9299.49	0	0.594416	698.694	317.972	0	0	1	0
6.36_660.3461n	0	1	#1797	1	6.36118	660.346	28.28	QSLKGS	único	[1] Q(+42.01)			1706.17	KO	WT	0.0478726	141.421	8753.95	0	20.511	25695.8	9299.49	0	0.594416	698.694	317.972	0	0	1	0
25.25_1560.7311n	0	1	#16837	2	25.2475	1560.73	65.59	YVVSGNDPANGEPSR	único		Q9QYR6|MAP1A_MOUSE	Microtubule-associated protein 1A OS=Mus musculus OX=10090 GN=Map1a PE=1 SV=2	1767.07	KO	WT	0.0210569	141.421	1526.04	0	3.45245	1525.92	4574.78	0	0.100053	41.4913	156.422	0	0	0	0
42.65_3210.7851n	0	1	#31865	4	42.6493	3210.79	24.25	TVPVGRVETGVLKPGMVVTFAPVNVTTEVKS	único		P10126|EF1A1_MOUSE	Elongation factor 1-alpha 1 OS=Mus musculus OX=10090 GN=Eef1a1 PE=1 SV=3	2183.95	KO	WT	0.0231093	141.421	589.173	0	1.0786	301.997	2053.62	0	0.0312583	8.21159	70.2181	0	0	0	0
18.41_557.3179n	0	1	#16714	1	18.4059	557.318	32.01	KNSIP	único		Q9ERU9|RBP2_MOUSE	E3 SUMO-protein ligase RanBP2 OS=Mus musculus OX=10090 GN=Ranbp2 PE=1 SV=2	3176.61	KO	WT	0.00651195	141.421	363.68	0.457804	0	1072.62	381.64	0.0103315	0	29.1657	13.0492	0	0	0	0
18.41_557.3179n	0	1	#16714	1	18.4059	557.318	32.01	KNSLP	único				3176.61	KO	WT	0.00651195	141.421	363.68	0.457804	0	1072.62	381.64	0.0103315	0	29.1657	13.0492	0	0	0	0
18.41_557.3179n	0	1	#16714	1	18.4059	557.318	38.39	KNSPL	único		P08249|MDHM_MOUSE	Malate dehydrogenase, mitochondrial OS=Mus musculus OX=10090 GN=Mdh2 PE=1 SV=3	3176.61	KO	WT	0.00651195	141.421	363.68	0.457804	0	1072.62	381.64	0.0103315	0	29.1657	13.0492	0	0	0	0
37.72_2655.3691n	0	1	#9579	4	37.7186	2655.37	33.32	TATQIGIEWNMSPVGRVTPKEWR	único		P56393|COX7B_MOUSE	Cytochrome c oxidase subunit 7B, mitochondrial OS=Mus musculus OX=10090 GN=Cox7b PE=3 SV=1	6018.64	KO	WT	0.0255054	141.421	3610.01	0	2.39882	1489.68	12948	0	0.0695187	40.5059	442.721	0	0	0	1
36.12_758.3969n	0	1	#6557	1	36.1153	758.397	34.95	LFHETL	único		P05064|ALDOA_MOUSE	Fructose-bisphosphate aldolase A OS=Mus musculus OX=10090 GN=Aldoa PE=1 SV=2	68264.7	KO	WT	0.00968416	141.421	3373.52	0	0.19767	11554.9	1939.01	0	0.00572855	314.188	66.2995	0	0	0	0
27.02_2072.0592n	0	2	#21927,#2657	2,3	27.0216	2072.06	30.73	ISMRTQLVSNLKKEGSSH	único	[1] I(+42.01)|[3] M(+15.99)	P05202|AATM_MOUSE	Aspartate aminotransferase, mitochondrial OS=Mus musculus OX=10090 GN=Got2 PE=1 SV=1	Infinity	KO	WT	2.66076e-08	0.18444	741.774	0	0	1481.61	1485.48	0	0	40.2865	50.7922	0	0	0	0
38.96_2875.4153n	1	1	#14145	5	38.9642	2875.42	41.39	LKYPIEHGIITNWDDMEKIWHHT	único		P68134|ACTS_MOUSE	Actin, alpha skeletal muscle OS=Mus musculus OX=10090 GN=Acta1 PE=1 SV=1	Infinity	KO	WT	1.69327e-07	0.423929	364.484	0	0	726.783	731.154	0	0	19.762	24.9999	0	0	0	0
25.73_677.3369n	0	1	#13794	1	25.7256	677.337	25.63	APPSPPA	único	[1] A(+42.01)	P09065|HME1_MOUSE	Homeobox protein engrailed-1 OS=Mus musculus OX=10090 GN=En1 PE=2 SV=3	Infinity	KO	WT	1.54034e-06	1.44937	964.577	0	0	1909.38	1948.92	0	0	51.918	66.6384	0	0	0	0
25.73_677.3369n	0	1	#13794	1	25.7256	677.337	29.08	PASPAPP	único	[1] P(+42.01)			Infinity	KO	WT	1.54034e-06	1.44937	964.577	0	0	1909.38	1948.92	0	0	51.918	66.6384	0	0	0	0
25.73_677.3369n	0	1	#13794	1	25.7256	677.337	32.13	SPAPAPP	único	[1] S(+42.01)	Q9QYR6|MAP1A_MOUSE	Microtubule-associated protein 1A OS=Mus musculus OX=10090 GN=Map1a PE=1 SV=2	Infinity	KO	WT	1.54034e-06	1.44937	964.577	0	0	1909.38	1948.92	0	0	51.918	66.6384	0	0	0	0
45.38_1898.0399n	0	1	#3954	3	45.3798	1898.04	59.72	FYIGEIIGKRGIVGYDV	único		Q9CPQ8|ATP5L_MOUSE	ATP synthase subunit g, mitochondrial OS=Mus musculus OX=10090 GN=Atp5mg PE=1 SV=1	Infinity	KO	WT	2.50469e-06	1.321	91.4672	0	0	184.643	181.226	0	0	5.02063	6.19653	0	0	0	0
9.01_803.4055n	0	1	#17589	1	9.0052	803.405	44.6	DKVSLQD	único		P20357|MTAP2_MOUSE	Microtubule-associated protein 2 OS=Mus musculus OX=10090 GN=Map2 PE=1 SV=2	Infinity	KO	WT	2.87877e-06	1.82515	503.014	0	0	993.044	1019.01	0	0	27.0018	34.8424	0	0	0	0
35.67_2179.0895n	0	1	#6553	2	35.6714	2179.09	32.19	IQLPKEESTETPDIPAIPSD	único		P20357|MTAP2_MOUSE	Microtubule-associated protein 2 OS=Mus musculus OX=10090 GN=Map2 PE=1 SV=2	Infinity	KO	WT	3.04798e-06	2.76689	18431.4	0	0	37584.1	36141.7	0	0	1021.95	1235.77	0	1	1	1
13.65_700.3724n	0	1	#14117	1	13.6464	700.372	36.64	TPNEIK	único		P14873|MAP1B_MOUSE	Microtubule-associated protein 1B OS=Mus musculus OX=10090 GN=Map1b PE=1 SV=2	Infinity	KO	WT	1.04416e-05	3.64346	726.787	0	0	1491.02	1416.12	0	0	40.5424	48.4207	0	0	0	0
35.21_2291.2078n	0	1	#10975	4	35.2112	2291.21	59.26	GELAKHAVSEGTKAVTKYTSSK	único		P10854|H2B1M_MOUSE	Histone H2B type 1-M OS=Mus musculus OX=10090 GN=H2bc14 PE=1 SV=2	Infinity	KO	WT	1.38391e-05	3.38759	156.675	0	0	320.855	305.843	0	0	8.72437	10.4575	0	0	0	0
36.46_813.2878n	1	1	#27386	1	36.4568	813.288	26.04	IYEDCDG	único		Q3V1V3|ESF1_MOUSE	ESF1 homolog OS=Mus musculus OX=10090 GN=Esf1 PE=1 SV=1	Infinity	KO	WT	1.84372e-05	5.80052	3540.4	0	0	6790.38	7371.23	0	0	184.637	252.04	0	0	0	0
14.17_888.4578n	0	1	#1301	1	14.1748	888.458	48.57	ASSDIQVK	único	[1] A(+42.01)	P54227|STMN1_MOUSE	Stathmin OS=Mus musculus OX=10090 GN=Stmn1 PE=1 SV=2	Infinity	KO	WT	2.06758e-05	7.40499	25357.3	0	0	53370	48059.1	0	0	1451.18	1643.25	0	0	1	1
37.09_3084.6830n	0	1	#8874	5	37.0877	3084.68	45.18	TGLRQAAAAAASTSVKPIFSRDLNEAKRR	único		Q9CQZ5|NDUA6_MOUSE	NADH dehydrogenase [ubiquinone] 1 alpha subcomplex subunit 6 OS=Mus musculus OX=10090 GN=Ndufa6 PE=1 SV=1	Infinity	KO	WT	3.46289e-05	4.74747	75.2459	0	0	145.44	155.544	0	0	3.95465	5.31841	0	0	0	0
39.27_2116.0941n	0	1	#18157	3	39.2715	2116.09	24.45	GDEETVRKAMEAVAAQGKVK	único		Q9DBJ1|PGAM1_MOUSE	Phosphoglycerate mutase 1 OS=Mus musculus OX=10090 GN=Pgam1 PE=1 SV=3	Infinity	KO	WT	3.73132e-05	7.75045	1989.78	0	0	4197.66	3761.47	0	0	114.139	128.614	0	0	0	0
60.80_2068.1090n	0	1	#25632	2	60.8019	2068.11	29.44	LESPQLATLAEDVTAALAKQ	único		P20357|MTAP2_MOUSE	Microtubule-associated protein 2 OS=Mus musculus OX=10090 GN=Map2 PE=1 SV=2	Infinity	KO	WT	4.18833e-05	8.90867	4281.17	0	0	8022.97	9101.72	0	0	218.153	311.209	0	0	0	0
7.91_1330.7042n	0	1	#3448	3	7.91408	1330.7	63.8	VLSGEDKSNIKAA	único		P01942|HBA_MOUSE	Hemoglobin subunit alpha OS=Mus musculus OX=10090 GN=Hba PE=1 SV=2	Infinity	KO	WT	4.29773e-05	7.70401	1025.37	0	0	1939.02	2162.45	0	0	52.7239	73.9393	0	0	0	0
24.68_1278.5771n	0	1	#6893	1	24.6849	1278.58	28.47	GVISDGNSYGVPD	único		P14152|MDHC_MOUSE	Malate dehydrogenase, cytoplasmic OS=Mus musculus OX=10090 GN=Mdh1 PE=1 SV=3	Infinity	KO	WT	5.74577e-05	8.54729	733.808	0	0	1556.32	1378.91	0	0	42.3178	47.1484	0	0	0	0
10.29_1314.6089n	0	1	#3806	3	10.2853	1314.61	50.7	SHHPADFTPAVH	único		P01942|HBA_MOUSE	Hemoglobin subunit alpha OS=Mus musculus OX=10090 GN=Hba PE=1 SV=2	Infinity	KO	WT	6.2195e-05	6.77152	108.92	0	0	207.409	228.27	0	0	5.63965	7.80509	0	0	0	0
28.93_558.3425n	0	1	#104	1	28.9322	558.343	34.01	IGGSIL	único		P63260|ACTG_MOUSE	Actin, cytoplasmic 2 OS=Mus musculus OX=10090 GN=Actg1 PE=1 SV=1	Infinity	KO	WT	8.33171e-05	7.94104	118.276	0	0	249.835	223.27	0	0	6.79327	7.63412	0	0	0	0
28.93_558.3425n	0	1	#104	1	28.9322	558.343	34.01	IGGSLL	único				Infinity	KO	WT	8.33171e-05	7.94104	118.276	0	0	249.835	223.27	0	0	6.79327	7.63412	0	0	0	0
28.93_558.3425n	0	1	#104	1	28.9322	558.343	29.92	KSGII	único	[1] K(+42.01)	P03365|POL_MMTVB	Gag-Pro-Pol polyprotein OS=Mouse mammary tumor virus (strain BR6) OX=11758 GN=gag-pro-pol PE=1 SV=3	Infinity	KO	WT	8.33171e-05	7.94104	118.276	0	0	249.835	223.27	0	0	6.79327	7.63412	0	0	0	0
28.93_558.3425n	0	1	#104	1	28.9322	558.343	29.92	KSGIL	único	[1] K(+42.01)	P20357|MTAP2_MOUSE	Microtubule-associated protein 2 OS=Mus musculus OX=10090 GN=Map2 PE=1 SV=2	Infinity	KO	WT	8.33171e-05	7.94104	118.276	0	0	249.835	223.27	0	0	6.79327	7.63412	0	0	0	0
28.93_558.3425n	0	1	#104	1	28.9322	558.343	34.01	LGGSLI	único		Q9R0P5|DEST_MOUSE	Destrin OS=Mus musculus OX=10090 GN=Dstn PE=1 SV=3	Infinity	KO	WT	8.33171e-05	7.94104	118.276	0	0	249.835	223.27	0	0	6.79327	7.63412	0	0	0	0
44.66_775.4395n	1	1	#679	1	44.6626	775.439	29.19	VLVCLVM	único		P84309|ADCY5_MOUSE	Adenylate cyclase type 5 OS=Mus musculus OX=10090 GN=Adcy5 PE=1 SV=2	Infinity	KO	WT	8.41006e-05	11.0625	1291.45	0	0	2784.94	2380.86	0	0	75.7254	81.4071	0	0	0	0
11.67_1498.7441n	0	1	#8532	2	11.6674	1498.74	73.31	LASHHPADFTPAVH	único		P01942|HBA_MOUSE	Hemoglobin subunit alpha OS=Mus musculus OX=10090 GN=Hba PE=1 SV=2	Infinity	KO	WT	8.57021e-05	7.95396	109.576	0	0	231.477	206.826	0	0	6.29409	7.07186	0	0	0	0
14.41_1660.7745n	0	1	#7460	2	14.4139	1660.77	58.38	YVVSGNDPAAEEPSRA	único		P14873|MAP1B_MOUSE	Microtubule-associated protein 1B OS=Mus musculus OX=10090 GN=Map1b PE=1 SV=2	Infinity	KO	WT	9.51443e-05	12.4933	2202.48	0	0	4794.09	4015.82	0	0	130.356	137.31	0	0	0	0
42.73_1683.9368n	0	2	#40122,#5313	2,3	42.7347	1683.94	39.55	FYIGEIIGKRGIVGY	único		Q9CPQ8|ATP5L_MOUSE	ATP synthase subunit g, mitochondrial OS=Mus musculus OX=10090 GN=Atp5mg PE=1 SV=1	Infinity	KO	WT	0.000104805	15.2333	9715.32	0	0	21523.6	17337.6	0	0	585.249	592.815	0	0	1	1
37.43_1949.9750n	0	1	#7728	3	37.4292	1949.97	38.71	GPIEEAVAKADKLAEEHGS	único		P56480|ATPB_MOUSE	ATP synthase subunit beta, mitochondrial OS=Mus musculus OX=10090 GN=Atp5f1b PE=1 SV=2	Infinity	KO	WT	0.000124156	16.7236	10747.7	0	0	24037.4	18953.5	0	0	653.599	648.066	0	0	0	1
30.28_1506.7840n	0	1	#13582	3	30.2804	1506.78	24.61	NAINRCPLPRPWA	único		P05063|ALDOC_MOUSE	Fructose-bisphosphate aldolase C OS=Mus musculus OX=10090 GN=Aldoc PE=1 SV=4	Infinity	KO	WT	0.000124556	6.54227	15.8011	0	0	33.0642	30.1403	0	0	0.899049	1.03057	0	0	0	0
37.50_1809.9437n	0	1	#100107	2	37.4975	1809.94	74.03	WAKVNPDEVGGEALGRL	único		P02089|HBB2_MOUSE	Hemoglobin subunit beta-2 OS=Mus musculus OX=10090 GN=Hbb-b2 PE=1 SV=2	Infinity	KO	WT	0.000126093	11.8326	439.26	0	0	952.025	805.015	0	0	25.8865	27.5254	0	0	0	0
30.78_2193.1441n	0	1	#5729	4	30.775	2193.14	42.49	HGFLPRHRDTGILDSIGRF	único		P04370|MBP_MOUSE	Myelin basic protein OS=Mus musculus OX=10090 GN=Mbp PE=1 SV=2	Infinity	KO	WT	0.000140795	17.0391	6792	0	0	15220.7	11947.3	0	0	413.865	408.508	0	0	1	0
15.88_1633.8836n	0	1	#43808	2	15.8806	1633.88	59.26	FENKVPEKQKLFQ	único		P48771|CX7A2_MOUSE	Cytochrome c oxidase subunit 7A2, mitochondrial OS=Mus musculus OX=10090 GN=Cox7a2 PE=1 SV=2	Infinity	KO	WT	0.000147943	11.0157	153.388	0	0	330.671	282.88	0	0	8.99127	9.67233	0	0	0	0
26.73_962.4851n	0	1	#42641	1	26.7321	962.485	40.93	GAVFSGAGNIA	único		Q91ZZ3|SYUB_MOUSE	Beta-synuclein OS=Mus musculus OX=10090 GN=Sncb PE=1 SV=1	Infinity	KO	WT	0.000179247	13.0423	250.883	0	0	548.039	455.491	0	0	14.9017	15.5743	0	0	0	0
6.43_820.3416n	0	1	#31199	1	6.42948	820.342	52.69	DAMNGKEG	único		P08249|MDHM_MOUSE	Malate dehydrogenase, mitochondrial OS=Mus musculus OX=10090 GN=Mdh2 PE=1 SV=3	Infinity	KO	WT	0.000181908	15.2211	757.131	0	0	1351.28	1677.24	0	0	36.7427	57.3488	0	0	0	0
22.54_2501.2793n	0	1	#5726	5	22.535	2501.28	28.34	HNGSLQHLTWLGLQWNSLSTLP	único		Q9ERU9|RBP2_MOUSE	E3 SUMO-protein ligase RanBP2 OS=Mus musculus OX=10090 GN=Ranbp2 PE=1 SV=2	Infinity	KO	WT	0.000187474	13.3339	250.58	0	0	453.908	548.412	0	0	12.3422	18.7515	0	0	0	0
22.54_2501.2793n	0	1	#5726	5	22.535	2501.28	34.83	VPRESTKKAESSRLQQAMQAKE	único		P54254|ATX1_MOUSE	Ataxin-1 OS=Mus musculus OX=10090 GN=Atxn1 PE=1 SV=2	Infinity	KO	WT	0.000187474	13.3339	250.58	0	0	453.908	548.412	0	0	12.3422	18.7515	0	0	0	0
30.38_1542.7575n	0	1	#2904	2	30.3829	1542.76	68.37	FASFPTTKTYFPH	único		P01942|HBA_MOUSE	Hemoglobin subunit alpha OS=Mus musculus OX=10090 GN=Hba PE=1 SV=2	Infinity	KO	WT	0.000207071	17.0631	1147.56	0	0	2018.2	2572.04	0	0	54.877	87.944	0	0	0	0
7.96_747.3418n	0	1	#7910	1	7.9645	747.342	26.2	SSGPPVY	único	[1] S(+42.01)	Q9QYR6|MAP1A_MOUSE	Microtubule-associated protein 1A OS=Mus musculus OX=10090 GN=Map1a PE=1 SV=2	Infinity	KO	WT	0.000207644	18.0391	1846.36	0	0	4163.75	3221.69	0	0	113.216	110.157	0	0	0	0
23.17_1460.7874n	0	1	#2792	3	23.1661	1460.79	53.16	PELKASIKKGEDF	único		P08249|MDHM_MOUSE	Malate dehydrogenase, mitochondrial OS=Mus musculus OX=10090 GN=Mdh2 PE=1 SV=3	Infinity	KO	WT	0.000211325	14.3688	279	0	0	501.306	614.695	0	0	13.631	21.0179	0	0	0	0
39.94_2497.3683n	0	1	#6238	4	39.9366	2497.37	36.15	AAVPGKTFVSITPAEVGVLVGKDRS	único		P62962|PROF1_MOUSE	Profilin-1 OS=Mus musculus OX=10090 GN=Pfn1 PE=1 SV=2	Infinity	KO	WT	0.000220146	17.5069	1103.66	0	0	1934.07	2480.57	0	0	52.5893	84.8166	0	0	0	0
31.49_2343.1519n	0	1	#11968	4	31.4921	2343.15	48.66	IEWNMSPVGRVTPKEWRDQ	único	[5] M(+15.99)	P56393|COX7B_MOUSE	Cytochrome c oxidase subunit 7B, mitochondrial OS=Mus musculus OX=10090 GN=Cox7b PE=3 SV=1	Infinity	KO	WT	0.000259932	24.0189	10548.5	0	0	24680	17513.8	0	0	671.074	598.839	0	0	1	1
31.49_2343.1519n	0	1	#11968	4	31.4921	2343.15	59.22	YMVGPIEEAVAKADKLAEEHGS	único		P56480|ATPB_MOUSE	ATP synthase subunit beta, mitochondrial OS=Mus musculus OX=10090 GN=Atp5f1b PE=1 SV=2	Infinity	KO	WT	0.000259932	24.0189	10548.5	0	0	24680	17513.8	0	0	671.074	598.839	0	0	1	1
14.21_731.3151n	1	1	#31382	1	14.209	731.315	25.4	GGPPGSSSS	único		Q8K4P0|WDR33_MOUSE	pre-mRNA 3' end processing protein WDR33 OS=Mus musculus OX=10090 GN=Wdr33 PE=1 SV=1	Infinity	KO	WT	0.000271878	19.9407	1381.31	0	0	2373.08	3152.15	0	0	64.5265	107.78	0	0	0	0
13.65_471.2719n	0	1	#13179	1	13.6464	471.272	36.48	PSIVG	único		P63260|ACTG_MOUSE	Actin, cytoplasmic 2 OS=Mus musculus OX=10090 GN=Actg1 PE=1 SV=1	Infinity	KO	WT	0.000276526	18.3409	641.429	0	0	1116.48	1449.23	0	0	30.3583	49.5527	0	0	0	0
13.65_471.2719n	0	1	#13179	1	13.6464	471.272	32.44	PSLGV	único		Q769J6|ATS13_MOUSE	A disintegrin and metalloproteinase with thrombospondin motifs 13 OS=Mus musculus OX=10090 GN=Adamts13 PE=1 SV=1	Infinity	KO	WT	0.000276526	18.3409	641.429	0	0	1116.48	1449.23	0	0	30.3583	49.5527	0	0	0	0
13.65_471.2719n	0	1	#13179	1	13.6464	471.272	36.48	PSLVG	único				Infinity	KO	WT	0.000276526	18.3409	641.429	0	0	1116.48	1449.23	0	0	30.3583	49.5527	0	0	0	0
13.65_471.2719n	0	1	#13179	1	13.6464	471.272	25.55	VAAAV	único	[1] V(+42.01)	Q03265|ATPA_MOUSE	ATP synthase subunit alpha, mitochondrial OS=Mus musculus OX=10090 GN=Atp5f1a PE=1 SV=1	Infinity	KO	WT	0.000276526	18.3409	641.429	0	0	1116.48	1449.23	0	0	30.3583	49.5527	0	0	0	0
35.74_1932.0809n	0	1	#39179	2	35.7397	1932.08	47.22	VHSKPAREQLGVLDITIG	único		Q64445|COX8A_MOUSE	Cytochrome c oxidase subunit 8A, mitochondrial OS=Mus musculus OX=10090 GN=Cox8a PE=3 SV=1	Infinity	KO	WT	0.000279833	22.1215	3141.15	0	0	7265	5299.61	0	0	197.542	181.206	0	1	0	0
31.46_1680.8530n	0	1	#12358	3	31.4579	1680.85	39.12	KIGEHTPSALAIMENA	único		P05064|ALDOA_MOUSE	Fructose-bisphosphate aldolase A OS=Mus musculus OX=10090 GN=Aldoa PE=1 SV=2	Infinity	KO	WT	0.000286478	18.4239	579.167	0	0	1309.24	1007.43	0	0	35.5995	34.4464	0	0	0	0
5.99_1284.6230n	0	1	#5830	2	5.98557	1284.62	51	GSGPPSGTGLHRY	único		P70296|PEBP1_MOUSE	Phosphatidylethanolamine-binding protein 1 OS=Mus musculus OX=10090 GN=Pebp1 PE=1 SV=3	Infinity	KO	WT	0.000291314	20.6751	1408.03	0	0	3227.76	2404.37	0	0	87.7661	82.2111	0	0	0	0
9.42_783.3794n	0	1	#5307	1	9.41518	783.379	45.34	VHLTDAE	único		P02088|HBB1_MOUSE	Hemoglobin subunit beta-1 OS=Mus musculus OX=10090 GN=Hbb-b1 PE=1 SV=2	Infinity	KO	WT	0.000298339	18.7632	571.209	0	0	990.846	1293.99	0	0	26.9421	44.2446	0	0	0	0
43.54_1616.8384n	0	1	#33940	2	43.5372	1616.84	34.64	FQFLYPKTGVTGPY	único		Q9CQQ7|AT5F1_MOUSE	ATP synthase F(0) complex subunit B1, mitochondrial OS=Mus musculus OX=10090 GN=Atp5pb PE=1 SV=1	Infinity	KO	WT	0.00031157	16.3634	181.907	0	0	321.718	405.91	0	0	8.74783	13.879	0	0	0	0
37.68_1453.7540n	0	1	#9719	2	37.6845	1453.75	42.04	FQFLYPKTGVTGP	único		Q9CQQ7|AT5F1_MOUSE	ATP synthase F(0) complex subunit B1, mitochondrial OS=Mus musculus OX=10090 GN=Atp5pb PE=1 SV=1	Infinity	KO	WT	0.000329723	16.8659	184.642	0	0	413.326	325.244	0	0	11.2387	11.1209	0	0	0	0
7.09_847.3837n	0	1	#14466	2	7.09455	847.384	27.08	FAGDDAPR	único		P63260|ACTG_MOUSE	Actin, cytoplasmic 2 OS=Mus musculus OX=10090 GN=Actg1 PE=1 SV=1	Infinity	KO	WT	0.000332376	14.8615	81.7104	0	0	180.594	146.248	0	0	4.91054	5.00055	0	0	0	0
32.60_2261.1339n	0	1	#38069	3	32.6013	2261.13	50.32	TLASHHPADFTPAVHASLDKF	único		P01942|HBA_MOUSE	Hemoglobin subunit alpha OS=Mus musculus OX=10090 GN=Hba PE=1 SV=2	Infinity	KO	WT	0.000334618	13.7295	51.4596	0	0	92.9276	112.911	0	0	2.52679	3.86069	0	0	0	0
39.07_902.4162n	0	1	#28148	1	39.0666	902.416	29.7	AADISQWA	único	[1] A(+42.01)	P70296|PEBP1_MOUSE	Phosphatidylethanolamine-binding protein 1 OS=Mus musculus OX=10090 GN=Pebp1 PE=1 SV=3	Infinity	KO	WT	0.00036873	25.7332	3679.7	0	0	8698.53	6020.28	0	0	236.522	205.848	0	0	0	0
42.19_2168.1929n	0	1	#25050	2	42.189	2168.19	38.4	VGGAVVTGVTAVAQKTVEGAGNIA	único		O55042|SYUA_MOUSE	Alpha-synuclein OS=Mus musculus OX=10090 GN=Snca PE=1 SV=2	Infinity	KO	WT	0.000384018	18.4221	201.473	0	0	350.457	455.435	0	0	9.52926	15.5724	0	0	0	0
19.69_439.2179n	0	1	#23106	1	19.6858	439.218	29.47	IGGHG	único		P01942|HBA_MOUSE	Hemoglobin subunit alpha OS=Mus musculus OX=10090 GN=Hba PE=1 SV=2	Infinity	KO	WT	0.00040054	17.5035	125.919	0	0	220.667	283.007	0	0	6.00017	9.67667	0	0	0	0
19.69_439.2179n	0	1	#23106	1	19.6858	439.218	29.47	LGGHG	único				Infinity	KO	WT	0.00040054	17.5035	125.919	0	0	220.667	283.007	0	0	6.00017	9.67667	0	0	0	0
40.64_1689.8310n	0	1	#2553	2	40.6359	1689.83	70.38	FASFPTTKTYFPHF	único		P01942|HBA_MOUSE	Hemoglobin subunit alpha OS=Mus musculus OX=10090 GN=Hba PE=1 SV=2	Infinity	KO	WT	0.000410334	24.7295	1553.97	0	0	2564.48	3651.42	0	0	69.7308	124.851	0	0	0	0
45.45_2155.2035n	0	1	#15757	3	45.4481	2155.2	36.42	TKLPNGLVIASLENYAPLSR	único		Q9DB77|QCR2_MOUSE	Cytochrome b-c1 complex subunit 2, mitochondrial OS=Mus musculus OX=10090 GN=Uqcrc2 PE=1 SV=1	Infinity	KO	WT	0.000425973	22.1045	522.867	0	0	1209.18	882.283	0	0	32.8789	30.1674	0	0	0	0
7.33_689.3523n	0	1	#412	1	7.33358	689.352	47.68	WGKVNS	único		P02088|HBB1_MOUSE	Hemoglobin subunit beta-1 OS=Mus musculus OX=10090 GN=Hbb-b1 PE=1 SV=2	Infinity	KO	WT	0.000433208	26.6051	2383.46	0	0	5663.69	3870.13	0	0	154.001	132.329	0	0	0	0
6.43_911.4752n	0	1	#3045	1	6.42948	911.475	58.07	VHLTDAEK	único		P02088|HBB1_MOUSE	Hemoglobin subunit beta-1 OS=Mus musculus OX=10090 GN=Hbb-b1 PE=1 SV=2	Infinity	KO	WT	0.000434707	30.4449	9166.96	0	0	22280.8	14387	0	0	605.837	491.927	0	0	0	0
31.15_3244.5724n	0	1	#15982	5	31.1506	3244.57	37.63	LSGEDKSNIKAAWGKIGGHGAEYGAEALERM	único		P01942|HBA_MOUSE	Hemoglobin subunit alpha OS=Mus musculus OX=10090 GN=Hba PE=1 SV=2	Infinity	KO	WT	0.000450311	39.3008	179644	0	0	459133	259442	0	0	12484.3	8870.95	0	0	2	2
31.53_2263.2507n	1	1	#2146	3	31.5264	2263.25	66.05	FAKLVRPPVQVYGIEGRYAT	único		Q9DB20|ATPO_MOUSE	ATP synthase subunit O, mitochondrial OS=Mus musculus OX=10090 GN=Atp5po PE=1 SV=1	Infinity	KO	WT	0.000469135	33.053	15240.8	0	0	37605.8	23357.5	0	0	1022.54	798.648	0	0	1	1
36.29_1111.5503n	0	1	#10391	1	36.286	1111.55	34.87	VYPWTQRY	único		P02088|HBB1_MOUSE	Hemoglobin subunit beta-1 OS=Mus musculus OX=10090 GN=Hbb-b1 PE=1 SV=2	Infinity	KO	WT	0.000481985	32.4715	10778.4	0	0	16607.2	26506.5	0	0	451.567	906.321	0	0	1	1
31.46_1781.8995n	0	1	#15955	2	31.4579	1781.9	42.05	MAPSTTPVTPAQNNLLQ	único		Q61548|AP180_MOUSE	Clathrin coat assembly protein AP180 OS=Mus musculus OX=10090 GN=Snap91 PE=1 SV=1	Infinity	KO	WT	0.000493598	25.2665	859.004	0	0	1411.07	2024.95	0	0	38.3683	69.2378	0	0	0	0
49.87_1706.9289n	0	1	#1509	3	49.8661	1706.93	40.78	AGQAFRKFLPLFDR	único	[1] A(+42.01)	Q64433|CH10_MOUSE	10 kDa heat shock protein, mitochondrial OS=Mus musculus OX=10090 GN=Hspe1 PE=1 SV=2	Infinity	KO	WT	0.000494192	35.0922	22956.1	0	0	57304.9	34519.6	0	0	1558.18	1180.31	0	1	1	1
30.88_1870.9378n	0	1	#4604	3	30.8774	1870.94	79.04	TLASHHPADFTPAVHASL	único		P01942|HBA_MOUSE	Hemoglobin subunit alpha OS=Mus musculus OX=10090 GN=Hba PE=1 SV=2	Infinity	KO	WT	0.000543948	19.6316	100.642	0	0	229.225	173.342	0	0	6.23285	5.92697	0	0	0	0
13.20_690.3475n	0	1	#8702	1	13.2025	690.347	35.59	AGQAFR	único	[1] A(+42.01)	Q64433|CH10_MOUSE	10 kDa heat shock protein, mitochondrial OS=Mus musculus OX=10090 GN=Hspe1 PE=1 SV=2	Infinity	KO	WT	0.00055961	19.4218	86.7451	0	0	149.664	197.316	0	0	4.06952	6.7467	0	0	0	0
45.87_1933.9796n	0	1	#6113	2	45.8741	1933.98	26.6	SSSGAKEKPELQFPFLQ	único	[1] S(+42.01)	P16330|CN37_MOUSE	2',3'-cyclic-nucleotide 3'-phosphodiesterase OS=Mus musculus OX=10090 GN=Cnp PE=1 SV=3	Infinity	KO	WT	0.000582873	38.3552	26077.4	0	0	38009.8	66299.9	0	0	1033.52	2266.95	0	0	1	1
39.54_1024.6304n	0	1	#5980	2	39.5447	1024.63	37.2	LSPNQILKL	único		Q9DB20|ATPO_MOUSE	ATP synthase subunit O, mitochondrial OS=Mus musculus OX=10090 GN=Atp5po PE=1 SV=1	Infinity	KO	WT	0.000627906	22.2668	142.5	0	0	329.874	240.127	0	0	8.96959	8.21051	0	0	0	0
44.83_2209.1927n	0	2	#13836,#5578	3,4	44.8333	2209.19	54.77	PGALSALSDLHAHKLRVDPVN	único		P01942|HBA_MOUSE	Hemoglobin subunit alpha OS=Mus musculus OX=10090 GN=Hba PE=1 SV=2	Infinity	KO	WT	0.000628948	24.9655	311.003	0	0	512.201	731.809	0	0	13.9272	25.0223	0	0	0	0
39.48_2615.3590n	0	2	#100509,#9762	3,4	39.4764	2615.36	47.44	AAYKLVLIRHGESAWNLENRFS	único	[1] A(+42.01)	Q9DBJ1|PGAM1_MOUSE	Phosphoglycerate mutase 1 OS=Mus musculus OX=10090 GN=Pgam1 PE=1 SV=3	Infinity	KO	WT	0.000673696	34.2386	3482.84	0	0	5279.26	8652.09	0	0	143.548	295.835	0	0	0	0
26.88_769.4318n	1	1	#9683	1	26.885	769.432	24.61	TVGLNVPA	único		Q9CR68|UCRI_MOUSE	Cytochrome b-c1 complex subunit Rieske, mitochondrial OS=Mus musculus OX=10090 GN=Uqcrfs1 PE=1 SV=1	Infinity	KO	WT	0.000685779	30.3606	1054.13	0	0	2560.87	1655.66	0	0	69.6325	56.6108	0	0	0	0
40.23_1941.1081n	2	2	#12588,#263	2,3	40.2269	1941.11	60.93	FLAGGIAAAVSKTAVAPIER	único		P48962|ADT1_MOUSE	ADP/ATP translocase 1 OS=Mus musculus OX=10090 GN=Slc25a4 PE=1 SV=4	Infinity	KO	WT	0.000717353	33.9159	2369.33	0	0	3602.22	5875.08	0	0	97.9479	200.883	0	0	0	0
17.40_788.3581n	0	1	#14342	1	17.3994	788.358	32.13	DEVGGEAL	único		P02088|HBB1_MOUSE	Hemoglobin subunit beta-1 OS=Mus musculus OX=10090 GN=Hbb-b1 PE=1 SV=2	Infinity	KO	WT	0.000766728	38.1443	5617.32	0	0	8204.42	14264.9	0	0	223.086	487.749	0	0	0	0
13.54_806.4299n	0	1	#4670	1	13.5439	806.43	36.99	AQVPQAPP	único		P05201|AATC_MOUSE	Aspartate aminotransferase, cytoplasmic OS=Mus musculus OX=10090 GN=Got1 PE=1 SV=3	Infinity	KO	WT	0.000788848	20.3016	43.2664	0	0	74.1106	98.9549	0	0	2.01514	3.3835	0	0	0	0
14.38_940.3489n	0	1	#6049	1	14.3797	940.349	29.09	YEMPSEEG	único		O55042|SYUA_MOUSE	Alpha-synuclein OS=Mus musculus OX=10090 GN=Snca PE=1 SV=2	Infinity	KO	WT	0.000797476	41.3895	11247.8	0	0	15911.9	29079.4	0	0	432.661	994.294	0	0	0	1
31.22_747.3612n	0	1	#7830	1	31.2189	747.361	28.37	EALERM	único		P01942|HBA_MOUSE	Hemoglobin subunit alpha OS=Mus musculus OX=10090 GN=Hba PE=1 SV=2	Infinity	KO	WT	0.000846467	45.3928	24277	0	0	64138.7	32969.4	0	0	1744	1127.3	0	0	1	1
47.65_1885.9975n	0	1	#20321	2	47.6482	1886	37.76	FQFLYPKTGVTGPYVLG	único		Q9CQQ7|AT5F1_MOUSE	ATP synthase F(0) complex subunit B1, mitochondrial OS=Mus musculus OX=10090 GN=Atp5pb PE=1 SV=1	Infinity	KO	WT	0.000856019	31.6062	604.321	0	0	938.522	1478.76	0	0	25.5194	50.5623	0	0	0	0
18.54_1558.8872n	0	1	#11372	3	18.5425	1558.89	39.32	TSVQKRAIRTLWT	único		Q9DBJ1|PGAM1_MOUSE	Phosphoglycerate mutase 1 OS=Mus musculus OX=10090 GN=Pgam1 PE=1 SV=3	Infinity	KO	WT	0.000884246	22.499	55.6244	0	0	128.948	93.5501	0	0	3.50622	3.1987	0	0	0	0
31.22_1123.6489n	1	1	#7086	2	31.2189	1123.65	34.79	IEILNPNKIA	único		Q9CPU0|LGUL_MOUSE	Lactoylglutathione lyase OS=Mus musculus OX=10090 GN=Glo1 PE=1 SV=3	Infinity	KO	WT	0.000884727	35.4428	1407.45	0	0	2109.43	3520.36	0	0	57.3575	120.369	0	0	0	0
31.29_2706.4215n	0	1	#19962	4	31.2872	2706.42	38.62	SRLTLYDIAHTPGVAADLSHIETRA	único		P08249|MDHM_MOUSE	Malate dehydrogenase, mitochondrial OS=Mus musculus OX=10090 GN=Mdh2 PE=1 SV=3	Infinity	KO	WT	0.000893598	42.7751	8951.72	0	0	23318.6	12488.3	0	0	634.056	427.004	0	0	1	0
8.20_2273.1564n	0	1	#49575	4	8.20353	2273.16	44.92	LASHHPADFTPAVHASLDKFL	único		P01942|HBA_MOUSE	Hemoglobin subunit alpha OS=Mus musculus OX=10090 GN=Hba PE=1 SV=2	Infinity	KO	WT	0.000946283	29.0105	220.273	0	0	530.918	350.175	0	0	14.4362	11.9733	0	0	0	0
29.14_2788.3575n	0	1	#13311	3	29.1371	2788.36	48.88	MKGNDISSGTVLSDYVGSGPPSGTGLHR	único		P70296|PEBP1_MOUSE	Phosphatidylethanolamine-binding protein 1 OS=Mus musculus OX=10090 GN=Pebp1 PE=1 SV=3	Infinity	KO	WT	0.000995914	27.2567	123.049	0	0	293.529	198.666	0	0	7.98135	6.79288	0	0	0	0
14.24_685.4142n	0	1	#7371	1	14.2431	685.414	39.52	IINAKQ	único		P17751|TPIS_MOUSE	Triosephosphate isomerase OS=Mus musculus OX=10090 GN=Tpi1 PE=1 SV=5	Infinity	KO	WT	0.00106087	42.8263	3837.49	0	0	9999.17	5350.78	0	0	271.887	182.956	0	0	0	0
25.15_849.4152n	0	2	#22019,#28025	1,2	25.1451	849.415	31.06	YPWTQR	único		P02088|HBB1_MOUSE	Hemoglobin subunit beta-1 OS=Mus musculus OX=10090 GN=Hbb-b1 PE=1 SV=2	Infinity	KO	WT	0.00106931	39.8401	1812.23	0	0	4645.51	2603.41	0	0	126.316	89.0166	0	0	0	0
18.75_1491.7551n	0	1	#11267	2	18.7474	1491.76	58.79	NVDYSKLKKEGPD	único		Q62425|NDUA4_MOUSE	Cytochrome c oxidase subunit NDUFA4 OS=Mus musculus OX=10090 GN=Ndufa4 PE=1 SV=2	Infinity	KO	WT	0.00111158	31.6563	235.859	0	0	577.31	366.127	0	0	15.6976	12.5188	0	0	0	0
26.82_769.3712n	0	1	#65087	1	26.8167	769.371	29.4	FASFPTT	único		P01942|HBA_MOUSE	Hemoglobin subunit alpha OS=Mus musculus OX=10090 GN=Hba PE=1 SV=2	Infinity	KO	WT	0.00113343	39.0515	1172.48	0	0	2992.48	1697.43	0	0	81.3684	58.0391	0	0	0	0
12.96_1546.7612n	0	1	#3573	3	12.9634	1546.76	55.43	YVGSGPPSGTGLHRY	único		P70296|PEBP1_MOUSE	Phosphatidylethanolamine-binding protein 1 OS=Mus musculus OX=10090 GN=Pebp1 PE=1 SV=3	Infinity	WT	KO	0.00114876	50.2987	15444	19902.3	41873.9	0	0	449.142	1213.52	0	0	0	0	0	0
6.43_812.4079n	0	1	#8347	1	6.42948	812.408	36.67	HLTDAEK	único		P02088|HBB1_MOUSE	Hemoglobin subunit beta-1 OS=Mus musculus OX=10090 GN=Hbb-b1 PE=1 SV=2	Infinity	KO	WT	0.00116143	43.0121	2617.92	0	0	6828.27	3643.4	0	0	185.668	124.577	0	0	0	0
43.54_4000.1179n	0	2	#1729,#11302	6,7	43.5372	4000.12	27.13	SGGTTMYPGIADRMQKEITALAPSTMKIKIIAPPERK	único		P63260|ACTG_MOUSE	Actin, cytoplasmic 2 OS=Mus musculus OX=10090 GN=Actg1 PE=1 SV=1	Infinity	KO	WT	0.00122697	37.8041	642.272	0	0	941.165	1627.92	0	0	25.5912	55.6625	0	0	0	0
22.26_905.4984n	0	1	#16183	1	22.2618	905.498	24.34	AQVPQAPPV	único		P05201|AATC_MOUSE	Aspartate aminotransferase, cytoplasmic OS=Mus musculus OX=10090 GN=Got1 PE=1 SV=3	Infinity	KO	WT	0.0012273	35.3352	374.485	0	0	561.834	936.106	0	0	15.2768	32.0077	0	0	0	0
13.51_1606.8572n	0	1	#67397	2	13.5098	1606.86	53.88	GNVGYLAHAIHQVTK	único		P05202|AATM_MOUSE	Aspartate aminotransferase, mitochondrial OS=Mus musculus OX=10090 GN=Got2 PE=1 SV=1	Infinity	KO	WT	0.00131685	33.4118	194.758	0	0	481.541	297.489	0	0	13.0936	10.1719	0	0	0	0
20.59_2895.6627n	0	1	#8868	6	20.5902	2895.66	62.06	VRDMRQTVAVGVIKAVDKKAAGAGKVTK	único		P10126|EF1A1_MOUSE	Elongation factor 1-alpha 1 OS=Mus musculus OX=10090 GN=Eef1a1 PE=1 SV=3	Infinity	KO	WT	0.00131904	35.834	321.137	0	0	805.017	479.532	0	0	21.8892	16.3963	0	0	0	0
14.00_1125.6853n	0	1	#26074	2	14.0041	1125.69	30.25	LLKNSPLVSR	único		P08249|MDHM_MOUSE	Malate dehydrogenase, mitochondrial OS=Mus musculus OX=10090 GN=Mdh2 PE=1 SV=3	Infinity	KO	WT	0.00137089	36.5039	321.693	0	0	477.314	809.457	0	0	12.9786	27.6773	0	0	0	0
26.29_2356.1618n	0	1	#22053	3	26.2882	2356.16	41.39	TETQEKNPLPSKETIEQEKQ	único		P20065|TYB4_MOUSE	Thymosin beta-4 OS=Mus musculus OX=10090 GN=Tmsb4x PE=1 SV=1	Infinity	KO	WT	0.00137436	41.653	932.509	0	0	1315.71	2414.32	0	0	35.7755	82.5515	0	0	0	0
13.78_577.2799n	0	1	#1103	1	13.7829	577.28	31.29	AYEPV	único		P17751|TPIS_MOUSE	Triosephosphate isomerase OS=Mus musculus OX=10090 GN=Tpi1 PE=1 SV=5	Infinity	KO	WT	0.00139498	42.532	1055.22	0	0	2745.14	1475.73	0	0	74.6432	50.4587	0	0	0	0
16.50_2629.3876n	0	1	#25640	3	16.4953	2629.39	54.29	AKEGVVAAAEKTKQGVTEAAEKTKEG	único		Q91ZZ3|SYUB_MOUSE	Beta-synuclein OS=Mus musculus OX=10090 GN=Sncb PE=1 SV=1	Infinity	KO	WT	0.00143962	40.6942	634.461	0	0	1634.06	903.788	0	0	44.4316	30.9026	0	0	0	0
36.22_2384.2626n	0	1	#13784	3	36.2177	2384.26	24.93	TLIQKVWVPMKPYYTQVYQ	único		P56379|ATP68_MOUSE	ATP synthase subunit ATP5MJ, mitochondrial OS=Mus musculus OX=10090 GN=Atp5mj PE=1 SV=1	Infinity	KO	WT	0.00149021	52.7328	6806.25	0	0	18688.3	8536.71	0	0	508.153	291.89	0	0	1	0
54.27_1046.4937n	0	1	#19316	1	54.2679	1046.49	27.92	FGSGFAAPFF	único		P17665|COX7C_MOUSE	Cytochrome c oxidase subunit 7C, mitochondrial OS=Mus musculus OX=10090 GN=Cox7c PE=1 SV=1	Infinity	KO	WT	0.00149946	43.7444	1005.46	0	0	1388.9	2632.93	0	0	37.7655	90.0261	0	0	0	0
56.81_593.2283n	1	1	#6810	1	56.8098	593.228	26.82	MAGWN	único	[1] M(+15.99)	P62962|PROF1_MOUSE	Profilin-1 OS=Mus musculus OX=10090 GN=Pfn1 PE=1 SV=2	Infinity	KO	WT	0.00150522	59.6192	29347.7	0	0	83439.6	33951.1	0	0	2268.81	1160.87	0	0	1	0
36.85_2631.3588n	0	1	#35951	5	36.8487	2631.36	38.49	VTLASHHPADFTPAVHASLDKFLAS	único		P01942|HBA_MOUSE	Hemoglobin subunit alpha OS=Mus musculus OX=10090 GN=Hba PE=1 SV=2	Infinity	KO	WT	0.00151324	44.1173	1044.53	0	0	2740.75	1437.36	0	0	74.5238	49.1469	0	0	0	0
14.21_572.3301n	0	1	#7633	1	14.209	572.33	33.55	INAKQ	único		P17751|TPIS_MOUSE	Triosephosphate isomerase OS=Mus musculus OX=10090 GN=Tpi1 PE=1 SV=5	Infinity	KO	WT	0.00154462	50.1773	3321.39	0	0	8999.69	4285.87	0	0	244.71	146.544	0	0	0	0
14.21_572.3301n	0	1	#7633	1	14.209	572.33	33.55	LNAKQ	único				Infinity	KO	WT	0.00154462	50.1773	3321.39	0	0	8999.69	4285.87	0	0	244.71	146.544	0	0	0	0
13.97_3244.6876n	0	1	#15258	4	13.97	3244.69	26.96	ATPVTQGQGRQSRPVAGGPGAPPAARPPASPSPQ	único		O88935|SYN1_MOUSE	Synapsin-1 OS=Mus musculus OX=10090 GN=Syn1 PE=1 SV=2	Infinity	KO	WT	0.0015641	36.8649	218.737	0	0	551.513	323.436	0	0	14.9962	11.0591	0	0	0	0
6.26_1386.6961n	0	1	#8326	3	6.25875	1386.7	55.14	YDESGPSIVHRK	único		P63260|ACTG_MOUSE	Actin, cytoplasmic 2 OS=Mus musculus OX=10090 GN=Actg1 PE=1 SV=1	Infinity	KO	WT	0.0016311	42.1625	525.338	0	0	1363.92	737.434	0	0	37.0863	25.2146	0	0	0	0
38.83_2606.3550n	0	2	#49564,#5663	3,4	38.8276	2606.36	47.53	AALTRNPQFQKLLEWHRANSAN	único	[1] A(+42.01)	P06745|G6PI_MOUSE	Glucose-6-phosphate isomerase OS=Mus musculus OX=10090 GN=Gpi PE=1 SV=4	Infinity	KO	WT	0.00170461	41.6672	404.99	0	0	571.334	1048.63	0	0	15.5351	35.855	0	0	0	0
35.98_1885.0318n	0	1	#21198	2	35.9787	1885.03	44.11	VGGASLKPEFVDIINAKQ	único		P17751|TPIS_MOUSE	Triosephosphate isomerase OS=Mus musculus OX=10090 GN=Tpi1 PE=1 SV=5	Infinity	KO	WT	0.00172122	45.9718	888.307	0	0	1199.09	2354.14	0	0	32.6045	80.4935	0	0	0	0
14.31_4023.2596n	1	1	#6804	8	14.3114	4023.26	44.45	AVRDMRQTVAVGVIKNVEKKSGGAGKVTKSAQKAQKAGK	único		P62631|EF1A2_MOUSE	Elongation factor 1-alpha 2 OS=Mus musculus OX=10090 GN=Eef1a2 PE=1 SV=1	Infinity	KO	WT	0.00172632	47.5148	1182.92	0	0	3160.72	1570.97	0	0	85.943	53.715	0	0	0	0
39.77_1196.6563n	0	1	#5671	2	39.7659	1196.66	53.14	PAVHASLDKFL	único		P01942|HBA_MOUSE	Hemoglobin subunit alpha OS=Mus musculus OX=10090 GN=Hba PE=1 SV=2	Infinity	KO	WT	0.00178861	51.1209	2045.59	0	0	2612.3	5570.06	0	0	71.0311	190.454	0	0	0	0
43.50_1585.7998n	0	1	#725	2	43.5031	1585.8	56.45	LVVYPWTQRYFD	único		P02088|HBB1_MOUSE	Hemoglobin subunit beta-1 OS=Mus musculus OX=10090 GN=Hbb-b1 PE=1 SV=2	Infinity	KO	WT	0.00186272	47.124	803.048	0	0	1070.92	2141.27	0	0	29.1193	73.2153	0	0	0	0
13.51_712.3758n	0	1	#22514	1	13.5098	712.376	37.43	VPTPNVS	único		P16858|G3P_MOUSE	Glyceraldehyde-3-phosphate dehydrogenase OS=Mus musculus OX=10090 GN=Gapdh PE=1 SV=2	Infinity	KO	WT	0.00188882	41.0167	249.264	0	0	353.939	643.118	0	0	9.62396	21.9897	0	0	0	0
29.58_936.4277n	0	1	#24369	1	29.581	936.428	47.33	YMVGPIEE	único		P56480|ATPB_MOUSE	ATP synthase subunit beta, mitochondrial OS=Mus musculus OX=10090 GN=Atp5f1b PE=1 SV=2	Infinity	KO	WT	0.00191666	28.3222	26.1441	0	0	62.76	41.8166	0	0	1.70651	1.42981	0	0	0	0
6.81_1188.6409n	0	3	#85094,#1465,#8007	1,2,3	6.8051	1188.64	59.97	VLSGEDKSNIK	único		P01942|HBA_MOUSE	Hemoglobin subunit alpha OS=Mus musculus OX=10090 GN=Hba PE=1 SV=2	Infinity	KO	WT	0.00191943	34.4245	74.127	0	0	184.342	112.166	0	0	5.01244	3.83524	0	0	0	0
13.54_2835.4287n	0	2	#10022,#26803	4,6	13.5439	2835.43	26.82	SELNTKTPPAANQASDPEEKGKPGSIK	único	[1] S(+42.01)	Q6W8Q3|PC4L1_MOUSE	Purkinje cell protein 4-like protein 1 OS=Mus musculus OX=10090 GN=Pcp4l1 PE=1 SV=1	Infinity	KO	WT	0.00192942	48.7873	948.479	0	0	2551.37	1242.55	0	0	69.3742	42.4857	0	0	0	0
17.67_1643.7690n	0	1	#10959	2	17.6725	1643.77	47.16	AAWGKIGGHGAEYGAEA	único		P01942|HBA_MOUSE	Hemoglobin subunit alpha OS=Mus musculus OX=10090 GN=Hba PE=1 SV=2	Infinity	KO	WT	0.0019434	36.7944	107.827	0	0	159.546	271.763	0	0	4.33823	9.29221	0	0	0	0
38.37_2196.0692n	0	1	#30410	4	38.3674	2196.07	68	MVGPIEEAVAKADKLAEEHGS	único	[1] M(+15.99)	P56480|ATPB_MOUSE	ATP synthase subunit beta, mitochondrial OS=Mus musculus OX=10090 GN=Atp5f1b PE=1 SV=2	Infinity	KO	WT	0.00205395	56.1166	2833.05	0	0	3417.76	7914.42	0	0	92.9323	270.613	0	0	0	0
9.31_429.2594n	0	1	#9732	1	9.31273	429.259	32.75	AVIGA	único		P56480|ATPB_MOUSE	ATP synthase subunit beta, mitochondrial OS=Mus musculus OX=10090 GN=Atp5f1b PE=1 SV=2	Infinity	KO	WT	0.00215492	54.4056	1663.12	0	0	2046.62	4605.87	0	0	55.6496	157.486	0	0	0	0
9.31_429.2594n	0	1	#9732	1	9.31273	429.259	32.75	AVLGA	único		P08249|MDHM_MOUSE	Malate dehydrogenase, mitochondrial OS=Mus musculus OX=10090 GN=Mdh2 PE=1 SV=3	Infinity	KO	WT	0.00215492	54.4056	1663.12	0	0	2046.62	4605.87	0	0	55.6496	157.486	0	0	0	0
35.69_3666.0080n	0	2	#17066,#15319	5,7	35.6885	3666.01	73.25	IVLGHHLGKDFTPAAQAAFQKVVAGVATALAHKYH	único		P02088|HBB1_MOUSE	Hemoglobin subunit beta-1 OS=Mus musculus OX=10090 GN=Hbb-b1 PE=1 SV=2	Infinity	KO	WT	0.00217377	36.9819	79.9778	0	0	201.784	118.127	0	0	5.48671	4.03904	0	0	0	0
28.44_1029.4878n	0	1	#11494	1	28.4379	1029.49	32.49	DLEPTVIDE	único		P05213|TBA1B_MOUSE	Tubulin alpha-1B chain OS=Mus musculus OX=10090 GN=Tuba1b PE=1 SV=2	Infinity	KO	WT	0.00218644	62.3394	6806.94	0	0	7612.79	19615	0	0	206.999	670.682	0	0	0	1
34.90_832.4755n	0	1	#10700	1	34.9038	832.476	25.44	LKYLAPE	único				Infinity	KO	WT	0.00222856	54.2567	1399.73	0	0	1725.44	3873.49	0	0	46.9165	132.444	0	0	0	0
40.38_4574.4600n	0	1	#17433	8	40.3806	4574.46	52.49	PHPYPALTPEQKKELSDIAHRIVAPGKGILAADESTGSIAKRL	único		P05064|ALDOA_MOUSE	Fructose-bisphosphate aldolase A OS=Mus musculus OX=10090 GN=Aldoa PE=1 SV=2	Infinity	KO	WT	0.00230021	36.3382	61.4678	0	0	154.524	91.3473	0	0	4.20166	3.12338	0	0	0	0
10.25_668.2934n	0	1	#38228	1	10.2511	668.293	30.02	NDGLNH	único		P02088|HBB1_MOUSE	Hemoglobin subunit beta-1 OS=Mus musculus OX=10090 GN=Hbb-b1 PE=1 SV=2	Infinity	KO	WT	0.00234211	38.0713	77.0382	0	0	195.555	112.598	0	0	5.31732	3.85001	0	0	0	0
52.12_2744.6345n	0	2	#41744,#1699	3,4	52.1182	2744.63	60.21	AKVAVLGASGGIGQPLSLLLKNSPLVSR	único		P08249|MDHM_MOUSE	Malate dehydrogenase, mitochondrial OS=Mus musculus OX=10090 GN=Mdh2 PE=1 SV=3	Infinity	KO	WT	0.00248094	67.9578	10292.2	0	0	30475.8	10692.8	0	0	828.666	365.613	0	0	0	0
32.67_1446.7268n	0	1	#17273	2	32.6696	1446.73	62.22	DFTPAVHASLDKF	único		P01942|HBA_MOUSE	Hemoglobin subunit alpha OS=Mus musculus OX=10090 GN=Hba PE=1 SV=2	Infinity	KO	WT	0.0024878	45.486	208.828	0	0	283.323	551.987	0	0	7.70383	18.8738	0	0	0	0
25.40_669.3451n	0	2	#14005,#14512	1,2	25.4012	669.345	38.91	HASLDK	único		P01942|HBA_MOUSE	Hemoglobin subunit alpha OS=Mus musculus OX=10090 GN=Hba PE=1 SV=2	Infinity	KO	WT	0.00258031	40.789	89.0728	0	0	229.527	126.765	0	0	6.24106	4.33438	0	0	0	0
33.44_1754.9653n	0	1	#28651	2	33.4371	1754.97	29.28	LGPPAGSPLPQRLPSPTA	único		O88935|SYN1_MOUSE	Synapsin-1 OS=Mus musculus OX=10090 GN=Syn1 PE=1 SV=2	Infinity	KO	WT	0.00275244	54.6632	632.613	0	0	776.181	1754.27	0	0	21.1051	59.9826	0	0	0	0
21.29_1479.7634n	0	1	#13163	3	21.2894	1479.76	25.85	KFDDPKFEVIDK	único		P97450|ATP5J_MOUSE	ATP synthase-coupling factor 6, mitochondrial OS=Mus musculus OX=10090 GN=Atp5pf PE=1 SV=1	Infinity	KO	WT	0.00287924	47.1446	167.015	0	0	222.678	445.384	0	0	6.05483	15.2287	0	0	0	0
45.70_2593.3990n	0	2	#2957,#903	3,4	45.7034	2593.4	41.55	YSFPVVIKNKTWKFVEGLPIND	único		P14152|MDHC_MOUSE	Malate dehydrogenase, cytoplasmic OS=Mus musculus OX=10090 GN=Mdh1 PE=1 SV=3	Infinity	KO	WT	0.00294722	74.9557	15146.8	0	0	14237.5	46349.6	0	0	387.131	1584.8	0	0	1	1
41.61_2323.2307n	1	1	#36426	2	41.6085	2323.23	24.29	ELRPTLNELGISTPEELGLDK	único		P12787|COX5A_MOUSE	Cytochrome c oxidase subunit 5A, mitochondrial OS=Mus musculus OX=10090 GN=Cox5a PE=1 SV=2	Infinity	KO	WT	0.00307903	51.4054	252.938	0	0	321.995	689.759	0	0	8.75537	23.5845	0	0	0	0
6.16_663.3698n	0	1	#11936	1	6.1563	663.37	38.91	PRTPPP	único		P04370|MBP_MOUSE	Myelin basic protein OS=Mus musculus OX=10090 GN=Mbp PE=1 SV=2	Infinity	KO	WT	0.00311407	45.6492	104.943	0	0	277.636	142.138	0	0	7.54919	4.86003	0	0	0	0
6.16_663.3698n	0	1	#11936	1	6.1563	663.37	29.81	QAPLVH	único		O08585|CLCA_MOUSE	Clathrin light chain A OS=Mus musculus OX=10090 GN=Clta PE=1 SV=2	Infinity	KO	WT	0.00311407	45.6492	104.943	0	0	277.636	142.138	0	0	7.54919	4.86003	0	0	0	0
29.17_1493.7852n	0	1	#3856	3	29.1712	1493.79	65.91	ALSDADVQKQIKH	único	[1] A(+42.01)	P50518|VATE1_MOUSE	V-type proton ATPase subunit E 1 OS=Mus musculus OX=10090 GN=Atp6v1e1 PE=1 SV=2	Infinity	KO	WT	0.0032977	48.0173	123.541	0	0	163.189	330.974	0	0	4.43727	11.3168	0	0	0	0
29.17_1493.7852n	0	1	#3856	3	29.1712	1493.79	73.41	PGELAKHAVSEGTKA	único		P10854|H2B1M_MOUSE	Histone H2B type 1-M OS=Mus musculus OX=10090 GN=H2bc14 PE=1 SV=2	Infinity	KO	WT	0.0032977	48.0173	123.541	0	0	163.189	330.974	0	0	4.43727	11.3168	0	0	0	0
33.61_1570.8607n	0	1	#33634	3	33.6078	1570.86	44.92	FLASVSTVLTSKYR	único		P01942|HBA_MOUSE	Hemoglobin subunit alpha OS=Mus musculus OX=10090 GN=Hba PE=1 SV=2	Infinity	KO	WT	0.00346101	70.0069	2849.82	0	0	8521.1	2878.18	0	0	231.697	98.4119	0	0	1	0
36.44_6063.3114n	0	2	#20351,#7829	8,9	36.4397	6063.31	25.63	VERSAAETVTKGGIMLPEKSQGKVLQATVVAVGSGGKGKSGEIEPVSVKVGDKVLLPEYG	único		Q64433|CH10_MOUSE	10 kDa heat shock protein, mitochondrial OS=Mus musculus OX=10090 GN=Hspe1 PE=1 SV=2	Infinity	KO	WT	0.00346514	51.4573	171.7	0	0	218.451	468.348	0	0	5.93989	16.0139	0	0	0	0
35.59_1542.7357n	0	1	#1056	3	35.5868	1542.74	74.11	ASFPTTKTYFPHF	único		P01942|HBA_MOUSE	Hemoglobin subunit alpha OS=Mus musculus OX=10090 GN=Hba PE=1 SV=2	Infinity	KO	WT	0.00348116	64.4764	1152.47	0	0	3355.81	1254.08	0	0	91.2479	42.88	0	0	0	0
39.24_1354.7217n	0	1	#51592	3	39.2374	1354.72	57.08	PAVHASLDKFLAS	único		P01942|HBA_MOUSE	Hemoglobin subunit alpha OS=Mus musculus OX=10090 GN=Hba PE=1 SV=2	Infinity	KO	WT	0.0037503	54.4008	199.764	0	0	553.216	245.841	0	0	15.0425	8.40589	0	0	0	0
33.16_1887.9797n	0	1	#18702	3	33.1639	1887.98	47.42	TSGVVQGVASVAEKTKEQA	único		Q91ZZ3|SYUB_MOUSE	Beta-synuclein OS=Mus musculus OX=10090 GN=Sncb PE=1 SV=1	Infinity	KO	WT	0.00398977	59.4666	326	0	0	926.161	377.839	0	0	25.1832	12.9192	0	0	0	0
17.06_2021.9748n	0	1	#39345	3	17.0579	2021.97	67.25	KQEYDESGPSIVHRKCF	único		P63260|ACTG_MOUSE	Actin, cytoplasmic 2 OS=Mus musculus OX=10090 GN=Actg1 PE=1 SV=1	Infinity	KO	WT	0.00413353	79.2772	5584.73	0	0	17430.8	4908.14	0	0	473.96	167.821	0	0	1	0
14.52_967.4292n	0	1	#3532	1	14.5163	967.429	58.33	GVISDGNSYG	único		P14152|MDHC_MOUSE	Malate dehydrogenase, cytoplasmic OS=Mus musculus OX=10090 GN=Mdh1 PE=1 SV=3	Infinity	KO	WT	0.00413406	57.394	217.071	0	0	257.951	610.333	0	0	7.01395	20.8687	0	0	0	0
30.31_1051.5654n	0	1	#67870	1	30.3146	1051.57	27.57	TVPLPSPVQD	único		P20357|MTAP2_MOUSE	Microtubule-associated protein 2 OS=Mus musculus OX=10090 GN=Map2 PE=1 SV=2	Infinity	KO	WT	0.00425397	52.802	108.279	0	0	297.415	135.703	0	0	8.087	4.64001	0	0	0	0
35.04_2783.3278n	0	1	#9490	5	35.0404	2783.33	28.26	LDMKANPIQGFSAKWDYDKNEWK	único		P19783|COX41_MOUSE	Cytochrome c oxidase subunit 4 isoform 1, mitochondrial OS=Mus musculus OX=10090 GN=Cox4i1 PE=1 SV=2	Infinity	KO	WT	0.00425843	60.2473	288.366	0	0	331.037	822.427	0	0	9.00122	28.1207	0	0	0	0
17.54_4372.2428n	0	1	#5764	7	17.5359	4372.24	66.24	KPDMAEIEKFDKSKLKKTETQEKNPLPSKETIEQEKQ	único		P20065|TYB4_MOUSE	Thymosin beta-4 OS=Mus musculus OX=10090 GN=Tmsb4x PE=1 SV=1	Infinity	KO	WT	0.00435689	63.7585	429.409	0	0	471.628	1246.01	0	0	12.824	42.604	0	0	0	0
6.74_602.3043n	0	1	#14980	1	6.7368	602.304	25.07	GGQTIQ	único		P20357|MTAP2_MOUSE	Microtubule-associated protein 2 OS=Mus musculus OX=10090 GN=Map2 PE=1 SV=2	Infinity	KO	WT	0.00448179	69.6155	877.527	0	0	891.118	2618.99	0	0	24.2304	89.5495	0	0	0	0
6.74_602.3043n	0	1	#14980	1	6.7368	602.304	27.37	KAQGEA	único				Infinity	KO	WT	0.00448179	69.6155	877.527	0	0	891.118	2618.99	0	0	24.2304	89.5495	0	0	0	0
6.99_618.2921n	0	1	#1126	1	6.99212	618.292	28.68	VRTED	único				Infinity	KO	WT	0.00464734	72.5767	1159.37	0	0	3508.7	1128.77	0	0	95.4049	38.5954	0	0	0	0
31.25_2162.2229n	0	1	#4374	4	31.2531	2162.22	88.26	FGSGFAAPFFIVRHQLLKK	único		P17665|COX7C_MOUSE	Cytochrome c oxidase subunit 7C, mitochondrial OS=Mus musculus OX=10090 GN=Cox7c PE=1 SV=1	Infinity	KO	WT	0.00467936	59.8474	198.429	0	0	564.802	228.913	0	0	15.3575	7.82709	0	0	0	0
15.69_1307.5596n	0	1	#9744	1	15.6936	1307.56	52.16	MANAGPNTNGSQF	único		P17742|PPIA_MOUSE	Peptidyl-prolyl cis-trans isomerase A OS=Mus musculus OX=10090 GN=Ppia PE=1 SV=2	Infinity	KO	WT	0.00468749	61.8489	255.944	0	0	288.02	735.755	0	0	7.83154	25.1572	0	0	0	0
10.59_624.3340n	0	1	#30310	1	10.5926	624.334	39.67	GKIGGHG	único		P01942|HBA_MOUSE	Hemoglobin subunit alpha OS=Mus musculus OX=10090 GN=Hba PE=1 SV=2	Infinity	KO	WT	0.00468987	52.9062	82.279	0	0	102.996	226.12	0	0	2.80057	7.73157	0	0	0	0
46.04_2325.2710n	0	1	#10972	4	46.0448	2325.27	64.83	SDLHAHKLRVDPVNFKLLSH	único		P01942|HBA_MOUSE	Hemoglobin subunit alpha OS=Mus musculus OX=10090 GN=Hba PE=1 SV=2	Infinity	KO	WT	0.0048072	64.7421	343.08	0	0	1000.28	372.039	0	0	27.1986	12.7209	0	0	0	0
40.91_2504.2406n	0	1	#5326	4	40.9091	2504.24	53.89	ASHHPADFTPAVHASLDKFLASVS	único		P01942|HBA_MOUSE	Hemoglobin subunit alpha OS=Mus musculus OX=10090 GN=Hba PE=1 SV=2	Infinity	KO	WT	0.0048476	82.9941	4692.46	0	0	3877.31	14892.5	0	0	105.428	509.21	0	0	0	0
41.92_627.3330n	1	1	#11631	1	41.9158	627.333	29.18	KAGNPAA	único		P09065|HME1_MOUSE	Homeobox protein engrailed-1 OS=Mus musculus OX=10090 GN=En1 PE=2 SV=3	Infinity	KO	WT	0.00489586	69.9089	644.363	0	0	1925.78	651.669	0	0	52.3639	22.2821	0	0	0	0
31.08_2255.1353n	0	1	#10327	3	31.0823	2255.14	26.7	VEVMPQNQKAIGNALKSWNE	único		Q9DCX2|ATP5H_MOUSE	ATP synthase subunit d, mitochondrial OS=Mus musculus OX=10090 GN=Atp5pd PE=1 SV=3	Infinity	KO	WT	0.00541364	72.9173	657.319	0	0	1992.47	636.806	0	0	54.1772	21.7739	0	0	0	0
9.07_752.3410n	0	1	#1659	1	9.0737	752.341	42.62	YVVSGND	único		Q9QYR6|MAP1A_MOUSE	Microtubule-associated protein 1A OS=Mus musculus OX=10090 GN=Map1a PE=1 SV=2	Infinity	KO	WT	0.00568746	68.9644	325.868	0	0	333.916	969.556	0	0	9.0795	33.1514	0	0	0	0
34.65_752.3769n	0	1	#9157	1	34.6485	752.377	29.55	FVYPID	único				Infinity	KO	WT	0.00572982	78.5567	1137.01	0	0	1010.85	3537.2	0	0	27.486	120.945	0	0	0	0
34.65_752.3769n	0	1	#9157	1	34.6485	752.377	29.55	FVYPLD	único		P48962|ADT1_MOUSE	ADP/ATP translocase 1 OS=Mus musculus OX=10090 GN=Slc25a4 PE=1 SV=4	Infinity	KO	WT	0.00572982	78.5567	1137.01	0	0	1010.85	3537.2	0	0	27.486	120.945	0	0	0	0
10.15_900.4077n	0	2	#40370,#10171	1,2	10.1487	900.408	36.49	YDHLPEQ	único		P56480|ATPB_MOUSE	ATP synthase subunit beta, mitochondrial OS=Mus musculus OX=10090 GN=Atp5f1b PE=1 SV=2	Infinity	KO	WT	0.00586002	60.7561	108.93	0	0	124.265	311.455	0	0	3.37889	10.6494	0	0	0	0
6.29_916.3961n	0	1	#13506	1	6.29288	916.396	46.41	SSGSSSPTHA	único		Q60771|CLD11_MOUSE	Claudin-11 OS=Mus musculus OX=10090 GN=Cldn11 PE=1 SV=1	Infinity	KO	WT	0.00666988	77.2315	521.583	0	0	473.483	1612.85	0	0	12.8745	55.1471	0	0	0	0
13.54_1482.6096n	0	1	#21336	2	13.5439	1482.61	39.14	VVSCDFNSNSHSST	único		P16858|G3P_MOUSE	Glyceraldehyde-3-phosphate dehydrogenase OS=Mus musculus OX=10090 GN=Gapdh PE=1 SV=2	Infinity	KO	WT	0.00696251	73.9655	297.027	0	0	904.753	283.355	0	0	24.6011	9.68858	0	0	0	0
35.01_1917.9391n	0	1	#22275	2	35.0063	1917.94	25.61	PTMAPSGQPAPVSMVPPSPA	único		Q61548|AP180_MOUSE	Clathrin coat assembly protein AP180 OS=Mus musculus OX=10090 GN=Snap91 PE=1 SV=1	Infinity	KO	WT	0.00776024	91.6545	1995.45	0	0	1404.42	6577.4	0	0	38.1876	224.897	0	0	0	0
39.13_2672.3766n	0	1	#22235	4	39.1349	2672.38	32.31	AAYKLVLIRHGESAWNLENRFSG	único	[1] A(+42.01)	Q9DBJ1|PGAM1_MOUSE	Phosphoglycerate mutase 1 OS=Mus musculus OX=10090 GN=Pgam1 PE=1 SV=3	Infinity	KO	WT	0.00788927	91.7507	1882.11	0	0	1322.08	6206.34	0	0	35.9488	212.21	0	0	0	0
41.71_2960.6113n	0	1	#6177	5	41.7109	2960.61	50.02	AALTRNPQFQKLLEWHRANSANLKL	único	[1] A(+42.01)	P06745|G6PI_MOUSE	Glucose-6-phosphate isomerase OS=Mus musculus OX=10090 GN=Gpi PE=1 SV=4	Infinity	KO	WT	0.00791149	92.8694	2188.28	0	0	1502.53	7250.58	0	0	40.8554	247.915	0	0	0	0
37.19_1641.8358n	0	1	#20292	2	37.1901	1641.84	29.05	FGLGITYDQASTKEL	único		P20357|MTAP2_MOUSE	Microtubule-associated protein 2 OS=Mus musculus OX=10090 GN=Map2 PE=1 SV=2	Infinity	KO	WT	0.00791899	93.9601	2561.98	0	0	1719.61	8528.3	0	0	46.7579	291.603	0	0	0	0
35.21_3544.8287n	1	1	#28698	6	35.2112	3544.83	27.23	DQNLKPTKPMRFLGDEETVRKAMEAVAAQGKA	único	[23] M(+15.99)	O70250|PGAM2_MOUSE	Phosphoglycerate mutase 2 OS=Mus musculus OX=10090 GN=Pgam2 PE=1 SV=3	Infinity	WT	KO	0.00799082	89.2074	1244.17	4057.96	918.716	0	0	91.5776	26.6247	0	0	0	0	0	0
28.10_589.3494n	0	1	#2232	1	28.0964	589.349	33.54	IVVYP	único				Infinity	KO	WT	0.00824789	86.7476	785.813	0	0	607.594	2535.66	0	0	16.5211	86.7002	0	0	0	0
28.10_589.3494n	0	1	#2232	1	28.0964	589.349	33.54	LVVYP	único		P02088|HBB1_MOUSE	Hemoglobin subunit beta-1 OS=Mus musculus OX=10090 GN=Hbb-b1 PE=1 SV=2	Infinity	KO	WT	0.00824789	86.7476	785.813	0	0	607.594	2535.66	0	0	16.5211	86.7002	0	0	0	0
24.07_2682.4790n	1	1	#6058	5	24.0702	2682.48	45.72	NARGLTSVINQKLKDDEVAQLRKS	único		P16125|LDHB_MOUSE	L-lactate dehydrogenase B chain OS=Mus musculus OX=10090 GN=Ldhb PE=1 SV=2	Infinity	KO	WT	0.0083164	51.3686	16.9335	0	0	46.1685	21.5654	0	0	1.25537	0.737374	0	0	0	0
8.92_805.4020n	0	1	#31666	1	8.92063	805.402	41.9	PKTAENF	único		P17742|PPIA_MOUSE	Peptidyl-prolyl cis-trans isomerase A OS=Mus musculus OX=10090 GN=Ppia PE=1 SV=2	Infinity	KO	WT	0.00835015	60.2704	39.0029	0	0	44.7616	111.25	0	0	1.21711	3.8039	0	0	0	0
35.62_3618.8906n	0	2	#8123,#14442	5,6	35.621	3618.89	46.54	ARQKLDPKIAVAAQNCYKVTNGAFTGEISPGMIK	único		P17751|TPIS_MOUSE	Triosephosphate isomerase OS=Mus musculus OX=10090 GN=Tpi1 PE=1 SV=5	Infinity	KO	WT	0.0087181	93.0638	1474.92	0	0	1008.67	4891.01	0	0	27.4267	167.235	0	0	0	0
38.23_2089.1675n	1	1	#14825	4	38.2308	2089.17	60.6	ATAVVVNIGKKLYEGKTKE	único	[1] A(+42.01)	Q9DCL9|PUR6_MOUSE	Multifunctional protein ADE2 OS=Mus musculus OX=10090 GN=Paics PE=1 SV=4	Infinity	KO	WT	0.00891661	77.8272	201.088	0	0	623.502	180.85	0	0	16.9536	6.18369	0	0	0	0
26.42_3736.8194n	0	1	#2629	4	26.4248	3736.82	41.18	PEQDKAVVFETGEAGAASGAGSLPGEVRTQEPAEPQK	único		Q9QYR6|MAP1A_MOUSE	Microtubule-associated protein 1A OS=Mus musculus OX=10090 GN=Map1a PE=1 SV=2	Infinity	KO	WT	0.00939328	101.128	3522.08	0	0	2007	12081.3	0	0	54.5723	413.09	0	0	0	0
7.81_1583.8009n	0	1	#93891	2	7.81165	1583.8	45.44	PHSYPALSAEQKKE	único		P05063|ALDOC_MOUSE	Fructose-bisphosphate aldolase C OS=Mus musculus OX=10090 GN=Aldoc PE=1 SV=4	Infinity	KO	WT	0.00993535	88.142	460.236	0	0	346.78	1494.16	0	0	9.42929	51.089	0	0	0	0
17.50_1687.8613n	0	1	#56637	2	17.5018	1687.86	59.64	VKKEEFPTDLKPEE	único		Q91ZZ3|SYUB_MOUSE	Beta-synuclein OS=Mus musculus OX=10090 GN=Sncb PE=1 SV=1	Infinity	KO	WT	0.0101137	74.2048	92.3684	0	0	87.8041	281.67	0	0	2.38748	9.63095	0	0	0	0
22.64_1639.8232n	1	1	#15792	3	22.6374	1639.82	25.4	AAAAVAAAAAAAAAAEPYP	único	[1] A(+42.01)	Q3TSG4|ALKB5_MOUSE	RNA demethylase ALKBH5 OS=Mus musculus OX=10090 GN=Alkbh5 PE=1 SV=2	Infinity	KO	WT	0.0107881	95.8863	901.66	0	0	3026.01	580.636	0	0	82.2801	19.8533	0	0	0	0
6.16_1103.5089n	0	1	#25736	1	6.1563	1103.51	47.99	KVNSDEVGGEA	único		P02088|HBB1_MOUSE	Hemoglobin subunit beta-1 OS=Mus musculus OX=10090 GN=Hbb-b1 PE=1 SV=2	Infinity	KO	WT	0.0111737	99.0413	1203.26	0	0	721.167	4091.87	0	0	19.6093	139.911	0	0	0	0
13.27_1424.6746n	0	1	#17637	2	13.2707	1424.67	38.28	IAQDNEPEKPVAD	único		P56564|EAA1_MOUSE	Excitatory amino acid transporter 1 OS=Mus musculus OX=10090 GN=Slc1a3 PE=1 SV=2	Infinity	KO	WT	0.0116496	94.7041	573.208	0	0	378.708	1914.12	0	0	10.2975	65.4485	0	0	0	0
42.15_2860.5381n	0	1	#9793	4	42.1548	2860.54	47.37	LGGAVFSGAGNIAAATGLVKKEEFPTDLK	único		Q91ZZ3|SYUB_MOUSE	Beta-synuclein OS=Mus musculus OX=10090 GN=Sncb PE=1 SV=1	Infinity	KO	WT	0.0116836	95.5591	632.021	0	0	2118.16	409.922	0	0	57.5949	14.0162	0	0	0	0
17.33_1170.5691n	0	1	#97031	1	17.3311	1170.57	39.42	WAKVNPDEVGG	único		P02089|HBB2_MOUSE	Hemoglobin subunit beta-2 OS=Mus musculus OX=10090 GN=Hbb-b2 PE=1 SV=2	Infinity	KO	WT	0.0118587	93.8304	480.869	0	0	323.643	1599.83	0	0	8.80017	54.7021	0	0	0	0
40.14_3352.9428n	0	1	#12942	5	40.1415	3352.94	32.01	LSEKKISSVQSIVPALEIANAHRKPLVIIAE	único		P63038|CH60_MOUSE	60 kDa heat shock protein, mitochondrial OS=Mus musculus OX=10090 GN=Hspd1 PE=1 SV=1	Infinity	KO	WT	0.0118881	99.2195	957.512	0	0	571.466	3258.58	0	0	15.5387	111.419	0	0	0	0
39.17_2744.4305n	0	1	#37164	3	39.1691	2744.43	51.82	LVTLASHHPADFTPAVHASLDKFLAS	único		P01942|HBA_MOUSE	Hemoglobin subunit alpha OS=Mus musculus OX=10090 GN=Hba PE=1 SV=2	Infinity	KO	WT	0.0123292	105.067	1908.25	0	0	6651.91	981.097	0	0	180.872	33.5461	0	0	0	0
8.72_1211.7350n	0	1	#13562	3	8.71575	1211.73	58.09	PVVIKNKTWK	único		P14152|MDHC_MOUSE	Malate dehydrogenase, cytoplasmic OS=Mus musculus OX=10090 GN=Mdh1 PE=1 SV=3	Infinity	KO	WT	0.01269	57.5813	12.1751	0	0	14.4358	34.2648	0	0	0.392523	1.17159	0	0	0	0
46.01_2509.3875n	0	1	#21207	4	46.0107	2509.39	42.4	ALSDLHAHKLRVDPVNFKLLSH	único		P01942|HBA_MOUSE	Hemoglobin subunit alpha OS=Mus musculus OX=10090 GN=Hba PE=1 SV=2	Infinity	KO	WT	0.0129077	95.5378	434.275	0	0	281.798	1455.3	0	0	7.66235	49.7603	0	0	0	0
9.31_785.3599n	0	1	#1555	1	9.31273	785.36	47.77	VNPDEVGG	único		P02089|HBB2_MOUSE	Hemoglobin subunit beta-2 OS=Mus musculus OX=10090 GN=Hbb-b2 PE=1 SV=2	Infinity	KO	WT	0.0136019	113.147	4674.5	0	0	1869.13	16828.9	0	0	50.8235	575.419	0	0	0	0
17.16_1604.7819n	0	1	#24708	2	17.1603	1604.78	30.57	HPADFTPAVHASLDK	único		P01942|HBA_MOUSE	Hemoglobin subunit alpha OS=Mus musculus OX=10090 GN=Hba PE=1 SV=2	Infinity	KO	WT	0.0137746	102.001	777.71	0	0	433.56	2677.28	0	0	11.7889	91.5425	0	0	0	0
18.71_897.4613n	0	1	#7969	2	18.7132	897.461	32.24	FASFPTTK	único		P01942|HBA_MOUSE	Hemoglobin subunit alpha OS=Mus musculus OX=10090 GN=Hba PE=1 SV=2	Infinity	KO	WT	0.0137907	95.493	340.647	0	0	1141.33	221.259	0	0	31.0339	7.56537	0	0	0	0
7.30_759.3461n	0	1	#25131	1	7.29943	759.346	32.66	ASGGGVPTD	único		P19536|COX5B_MOUSE	Cytochrome c oxidase subunit 5B, mitochondrial OS=Mus musculus OX=10090 GN=Cox5b PE=1 SV=1	Infinity	WT	KO	0.0139027	78.1885	55.7033	173.001	49.8126	0	0	3.90417	1.44359	0	0	0	0	0	0
33.78_3048.6116n	0	2	#7924,#27433	6,7	33.7778	3048.61	63.14	PHPYPALTPEQKKELSDIAHRIVAPGKG	único		P05064|ALDOA_MOUSE	Fructose-bisphosphate aldolase A OS=Mus musculus OX=10090 GN=Aldoa PE=1 SV=2	Infinity	KO	WT	0.0145682	88.7081	134.538	0	0	100.295	437.856	0	0	2.72712	14.9713	0	0	0	0
8.63_1817.8807n	0	2	#29681,#13117	2,4	8.63038	1817.88	38.83	WGNQEFEQSKRKNPA	único		Q9CQ69|QCR8_MOUSE	Cytochrome b-c1 complex subunit 8 OS=Mus musculus OX=10090 GN=Uqcrq PE=1 SV=3	Infinity	WT	KO	0.0148617	78.7373	49.0797	43.5084	152.81	0	0	0.981872	4.4285	0	0	0	0	0	0
24.65_3375.7311n	0	1	#24884	4	24.6507	3375.73	26.75	ADKPDMGEIASFDKAKLKKTETQEKNTLPT	único	[1] A(+42.01)	Q6ZWY8|TYB10_MOUSE	Thymosin beta-10 OS=Mus musculus OX=10090 GN=Tmsb10 PE=1 SV=3	Infinity	WT	KO	0.0149139	88.5708	123.46	92.2761	401.562	0	0	2.08243	11.6374	0	0	0	0	0	0
11.77_828.3930n	1	1	#18590	1	11.7699	828.393	24.66	SHALHHQ	único		P03365|POL_MMTVB	Gag-Pro-Pol polyprotein OS=Mouse mammary tumor virus (strain BR6) OX=11758 GN=gag-pro-pol PE=1 SV=3	Infinity	KO	WT	0.0152472	97.0512	288.148	0	0	180.809	971.782	0	0	4.91639	33.2275	0	0	0	0
11.80_576.3276n	0	1	#13975	1	11.804	576.328	30.71	GKPYI	único				Infinity	KO	WT	0.015288	104.184	696.124	0	0	366.59	2417.9	0	0	9.96796	82.6739	0	0	0	0
11.80_576.3276n	0	1	#13975	1	11.804	576.328	30.71	GKPYL	único		Q99P72|RTN4_MOUSE	Reticulon-4 OS=Mus musculus OX=10090 GN=Rtn4 PE=1 SV=2	Infinity	KO	WT	0.015288	104.184	696.124	0	0	366.59	2417.9	0	0	9.96796	82.6739	0	0	0	0
26.92_641.3360n	0	1	#31944	1	26.9191	641.336	26.92	KGLDPA	único	[1] K(+42.01)	P08249|MDHM_MOUSE	Malate dehydrogenase, mitochondrial OS=Mus musculus OX=10090 GN=Mdh2 PE=1 SV=3	Infinity	KO	WT	0.0155425	99.2619	349.957	0	0	1191.17	208.653	0	0	32.3892	7.13435	0	0	0	0
49.88_2394.4424n	0	2	#22537,#4519	3,4	49.8832	2394.44	53.59	FLAGGIAAAVSKTAVAPIERVKLL	único		P48962|ADT1_MOUSE	ADP/ATP translocase 1 OS=Mus musculus OX=10090 GN=Slc25a4 PE=1 SV=4	Infinity	KO	WT	0.0167017	119.09	5520.25	0	0	1743.4	20337.6	0	0	47.4047	695.391	0	0	0	0
8.58_1325.6817n	0	1	#17365	3	8.57915	1325.68	25.89	IRPEIHENYR	único		Q9CR51|VATG1_MOUSE	V-type proton ATPase subunit G 1 OS=Mus musculus OX=10090 GN=Atp6v1g1 PE=1 SV=3	Infinity	KO	WT	0.0181958	98.4857	187.832	0	0	114.052	637.276	0	0	3.10118	21.79	0	0	0	0
10.18_747.3435n	0	1	#7611	1	10.1828	747.343	51.03	GKVNSDE	único		P02088|HBB1_MOUSE	Hemoglobin subunit beta-1 OS=Mus musculus OX=10090 GN=Hbb-b1 PE=1 SV=2	Infinity	KO	WT	0.0185769	90.9224	81.5162	0	0	267.849	58.2159	0	0	7.28308	1.99054	0	0	0	0
37.89_2552.4994n	0	1	#2069	4	37.8894	2552.5	28.42	STPLLLGKKGLEKNLGIGKITPFE	único		P08249|MDHM_MOUSE	Malate dehydrogenase, mitochondrial OS=Mus musculus OX=10090 GN=Mdh2 PE=1 SV=3	Infinity	KO	WT	0.018736	106.525	443.271	0	0	218.759	1554.32	0	0	5.94829	53.146	0	0	0	0
47.19_1524.9305n	0	2	#22953,#33155	2,3	47.188	1524.93	47.74	PFFIVRHQLLKK	único		P17665|COX7C_MOUSE	Cytochrome c oxidase subunit 7C, mitochondrial OS=Mus musculus OX=10090 GN=Cox7c PE=1 SV=1	Infinity	KO	WT	0.0189085	123.765	8527.32	0	0	31980.1	2129.24	0	0	869.57	72.8036	0	0	0	0
35.67_3410.8962n	0	1	#9173	5	35.6714	3410.9	37.86	ATGLRQAAAAAASTSVKPIFSRDLNEAKRRVR	único		Q9CQZ5|NDUA6_MOUSE	NADH dehydrogenase [ubiquinone] 1 alpha subcomplex subunit 6 OS=Mus musculus OX=10090 GN=Ndufa6 PE=1 SV=1	Infinity	KO	WT	0.019147	106.211	393.687	0	0	196.035	1378.71	0	0	5.33038	47.1415	0	0	0	0
34.51_2089.0922n	0	1	#10990	3	34.5119	2089.09	52.71	MIAEAIPELKASIKKGEDF	único		P08249|MDHM_MOUSE	Malate dehydrogenase, mitochondrial OS=Mus musculus OX=10090 GN=Mdh2 PE=1 SV=3	Infinity	KO	WT	0.0194922	104.814	310.458	0	0	160.725	1081.11	0	0	4.37027	36.9656	0	0	0	0
18.06_1114.5536n	0	1	#8371	1	18.0644	1114.55	46.65	PVIETQAGDVS	único		Q03265|ATPA_MOUSE	ATP synthase subunit alpha, mitochondrial OS=Mus musculus OX=10090 GN=Atp5f1a PE=1 SV=1	Infinity	KO	WT	0.0200741	108.681	458.1	0	0	212.109	1620.29	0	0	5.76746	55.4016	0	0	0	0
3.58_1135.6001n	0	1	#2015	2	3.58058	1135.6	41.89	VTPRTPPPSQG	único		P04370|MBP_MOUSE	Myelin basic protein OS=Mus musculus OX=10090 GN=Mbp PE=1 SV=2	Infinity	WT	KO	0.0201799	75.8501	18.7812	57.7086	17.4161	0	0	1.30233	0.504726	0	0	0	0	0	0
31.15_1881.9326n	0	1	#16935	2	31.1506	1881.93	30.69	EQVGIDKGDIPDLTQAPS	único		Q61548|AP180_MOUSE	Clathrin coat assembly protein AP180 OS=Mus musculus OX=10090 GN=Snap91 PE=1 SV=1	Infinity	KO	WT	0.0202168	112.66	781.845	0	0	318.01	2809.37	0	0	8.647	96.059	0	0	0	0
54.20_867.5208n	0	1	#8916	1	54.1996	867.521	26.77	LLPAGWVL	único		Q64445|COX8A_MOUSE	Cytochrome c oxidase subunit 8A, mitochondrial OS=Mus musculus OX=10090 GN=Cox8a PE=3 SV=1	Infinity	KO	WT	0.0210763	121.519	3078.79	0	0	866.583	11448.6	0	0	23.5632	391.455	0	0	0	0
40.59_3911.1030n	0	2	#6622,#2491	6,7	40.5855	3911.1	32.83	ELDKNLKPIKPMQFLGDEETVRKAMEAVAAQGKVK	único		Q9DBJ1|PGAM1_MOUSE	Phosphoglycerate mutase 1 OS=Mus musculus OX=10090 GN=Pgam1 PE=1 SV=3	Infinity	KO	WT	0.0210919	124.705	6261.55	0	0	1480.24	23566	0	0	40.2491	805.777	0	0	0	1
13.90_2220.0722n	0	1	#27856	3	13.9017	2220.07	26.17	AEVAAGDDKKGIVDQSQQAYQ	único		P63101|1433Z_MOUSE	14-3-3 protein zeta/delta OS=Mus musculus OX=10090 GN=Ywhaz PE=1 SV=1	Infinity	KO	WT	0.023381	116.333	781.844	0	0	277.399	2849.98	0	0	7.54274	97.4475	0	0	0	0
6.29_621.2255n	0	1	#21065	1	6.29288	621.225	34.87	YMGHD	único		Q9CQZ5|NDUA6_MOUSE	NADH dehydrogenase [ubiquinone] 1 alpha subcomplex subunit 6 OS=Mus musculus OX=10090 GN=Ndufa6 PE=1 SV=1	Infinity	KO	WT	0.0239736	109.276	265.372	0	0	120.638	940.849	0	0	3.28027	32.1699	0	0	0	0
22.96_3787.8274n	0	1	#9788	3	22.961	3787.83	28.73	SDAAVDTSSEITTKDLKEKKEVVEEAENGRDAPAN	único	[1] S(+42.01)	P26350|PTMA_MOUSE	Prothymosin alpha OS=Mus musculus OX=10090 GN=Ptma PE=1 SV=2	Infinity	KO	WT	0.0255022	119.536	945.208	0	0	292.547	3488.29	0	0	7.95465	119.273	0	0	0	0
22.77_2234.1520n	0	1	#44244	3	22.774	2234.15	67.19	ADKPDMGEIASFDKAKLKKT	único	[1] A(+42.01)	Q6ZWY8|TYB10_MOUSE	Thymosin beta-10 OS=Mus musculus OX=10090 GN=Tmsb10 PE=1 SV=3	Infinity	WT	KO	0.0264444	117.229	563.789	2062.26	192.891	0	0	46.54	5.59006	0	0	0	0	0	0
32.79_2123.1227n	0	2	#20610,#2739	3,4	32.7883	2123.12	74.46	VLSGEDKSNIKAAWGKIGGHG	único		P01942|HBA_MOUSE	Hemoglobin subunit alpha OS=Mus musculus OX=10090 GN=Hba PE=1 SV=2	Infinity	KO	WT	0.0266465	122.298	1310.65	0	0	354.462	4888.16	0	0	9.63818	167.138	0	0	0	0
25.28_567.3265n	0	1	#23766	1	25.2817	567.327	30.07	PILEP	único				Infinity	KO	WT	0.0271084	114.469	344.15	0	0	131.179	1245.42	0	0	3.56689	42.5839	0	0	0	0
25.28_567.3265n	0	1	#23766	1	25.2817	567.327	30.07	PLIEP	único		Q91ZZ3|SYUB_MOUSE	Beta-synuclein OS=Mus musculus OX=10090 GN=Sncb PE=1 SV=1	Infinity	KO	WT	0.0271084	114.469	344.15	0	0	131.179	1245.42	0	0	3.56689	42.5839	0	0	0	0
25.28_567.3265n	0	1	#23766	1	25.2817	567.327	30.07	PLLEP	único		Q5H8C4|VP13A_MOUSE	Vacuolar protein sorting-associated protein 13A OS=Mus musculus OX=10090 GN=Vps13a PE=1 SV=1	Infinity	KO	WT	0.0271084	114.469	344.15	0	0	131.179	1245.42	0	0	3.56689	42.5839	0	0	0	0
12.43_1146.5305n	0	1	#5956	1	12.4349	1146.53	60.99	WGKVNSDEVGG	único		P02088|HBB1_MOUSE	Hemoglobin subunit beta-1 OS=Mus musculus OX=10090 GN=Hbb-b1 PE=1 SV=2	Infinity	KO	WT	0.0272878	124.714	1942.4	0	0	458.955	7310.66	0	0	12.4794	249.969	0	0	0	0
38.96_1527.7970n	0	1	#10855	2	38.9642	1527.8	48.36	VNSDEVGGEALGRLL	único		P02088|HBB1_MOUSE	Hemoglobin subunit beta-1 OS=Mus musculus OX=10090 GN=Hbb-b1 PE=1 SV=2	Infinity	KO	WT	0.0273194	131.177	11152.6	0	0	1615.84	42994.8	0	0	43.9362	1470.09	0	0	0	1
21.73_1155.5380n	0	1	#2762	1	21.7333	1155.54	56.75	VNPDEVGGEALG	único		P02089|HBB2_MOUSE	Hemoglobin subunit beta-2 OS=Mus musculus OX=10090 GN=Hbb-b2 PE=1 SV=2	Infinity	KO	WT	0.0281156	133.993	29696.5	0	0	3119.66	115666	0	0	84.8267	3954.91	0	0	0	1
24.48_767.4109n	0	1	#74557	1	24.48	767.411	28.87	HFKVTH	único		Q3UX83|1A1L2_MOUSE	Probable inactive 1-aminocyclopropane-1-carboxylate synthase-like protein 2 OS=Mus musculus OX=10090 GN=Accsl PE=2 SV=1	Infinity	KO	WT	0.0284923	117.365	438.229	0	0	1603.82	149.092	0	0	43.6096	5.09781	0	0	0	0
24.48_767.4109n	0	1	#74557	1	24.48	767.411	47.04	LAHKYH	único		P02088|HBB1_MOUSE	Hemoglobin subunit beta-1 OS=Mus musculus OX=10090 GN=Hbb-b1 PE=1 SV=2	Infinity	KO	WT	0.0284923	117.365	438.229	0	0	1603.82	149.092	0	0	43.6096	5.09781	0	0	0	0
28.03_1471.7769n	0	1	#36488	3	28.0281	1471.78	24.63	MLDLGAARANLEKA	único		Q9D3D9|ATPD_MOUSE	ATP synthase subunit delta, mitochondrial OS=Mus musculus OX=10090 GN=Atp5f1d PE=1 SV=1	Infinity	KO	WT	0.0285323	113.66	258.969	0	0	934.203	101.671	0	0	25.4019	3.47638	0	0	0	0
16.43_769.3777n	0	1	#15997	1	16.427	769.378	32.31	FHPEQL	único		P05213|TBA1B_MOUSE	Tubulin alpha-1B chain OS=Mus musculus OX=10090 GN=Tuba1b PE=1 SV=2	Infinity	KO	WT	0.0292021	118.819	501.509	0	0	160.308	1845.73	0	0	4.35894	63.1099	0	0	0	0
13.85_1301.6279n	0	1	#9700	2	13.8513	1301.63	47.1	VNSDEVGGEALGR	único		P02088|HBB1_MOUSE	Hemoglobin subunit beta-1 OS=Mus musculus OX=10090 GN=Hbb-b1 PE=1 SV=2	Infinity	KO	WT	0.0301356	119.219	476.391	0	0	1755.98	149.583	0	0	47.7469	5.11461	0	0	0	0
17.71_714.3590n	0	1	#36472	1	17.7067	714.359	28.05	IGGSDLGP	único		P06745|G6PI_MOUSE	Glucose-6-phosphate isomerase OS=Mus musculus OX=10090 GN=Gpi PE=1 SV=4	Infinity	KO	WT	0.0302946	121.44	675.42	0	0	190.861	2510.82	0	0	5.1897	85.8509	0	0	0	0
38.61_3491.8605n	0	1	#4666	5	38.6064	3491.86	55.74	SASAIMGNAKVKAHGKKVITAFNDGLNHLDSLKG	único		P02088|HBB1_MOUSE	Hemoglobin subunit beta-1 OS=Mus musculus OX=10090 GN=Hbb-b1 PE=1 SV=2	Infinity	KO	WT	0.0315354	128.409	2482.39	0	0	456.812	9472.75	0	0	12.4212	323.896	0	0	0	0
24.24_2392.0705n	0	1	#17364	3	24.241	2392.07	27.13	VTEIPKEEKDPGMGAMGGMGGGMGG	único		P63038|CH60_MOUSE	60 kDa heat shock protein, mitochondrial OS=Mus musculus OX=10090 GN=Hspd1 PE=1 SV=1	Infinity	KO	WT	0.0320766	128.755	2521.57	0	0	451.684	9634.59	0	0	12.2817	329.429	0	0	0	0
28.16_940.4866n	0	1	#25318	1	28.1647	940.487	38.99	TDPVSIGPVG	único		Q80YN3|BCAS1_MOUSE	Breast carcinoma-amplified sequence 1 homolog OS=Mus musculus OX=10090 GN=Bcas1 PE=1 SV=3	Infinity	KO	WT	0.0338453	128.67	1956.65	0	0	352.842	7473.78	0	0	9.59412	255.546	0	0	0	0
18.71_3543.7509n	0	1	#13679	5	18.7132	3543.75	41.05	DKVSLQDPSALATSKESSKDEEPLKDKADKVAD	único		P20357|MTAP2_MOUSE	Microtubule-associated protein 2 OS=Mus musculus OX=10090 GN=Map2 PE=1 SV=2	Infinity	KO	WT	0.0378156	126.767	802.62	0	0	166.337	3044.14	0	0	4.52287	104.086	0	0	0	0
39.07_1654.9291n	0	1	#11191	3	39.0666	1654.93	38.3	ASATRVIQKLRNWA	único	[1] A(+42.01)	Q9Z1P6|NDUA7_MOUSE	NADH dehydrogenase [ubiquinone] 1 alpha subcomplex subunit 7 OS=Mus musculus OX=10090 GN=Ndufa7 PE=1 SV=3	Infinity	KO	WT	0.039016	108.289	55.4712	0	0	195.893	25.9918	0	0	5.32652	0.888722	0	0	0	0
51.15_3548.8463n	0	1	#15112	5	51.1458	3548.85	50.51	MSHLGRPDGVPMPDKYSLEPVAAELKSLLGKDV	único		P09411|PGK1_MOUSE	Phosphoglycerate kinase 1 OS=Mus musculus OX=10090 GN=Pgk1 PE=1 SV=4	Infinity	KO	WT	0.043096	130.797	1258.69	0	0	189.111	4845.64	0	0	5.14212	165.684	0	0	0	0
42.36_1608.8970n	0	1	#51780	2	42.3597	1608.9	31.92	SSGALLPKPQMRGLL	único	[1] S(+42.01)	Q9CPQ1|COX6C_MOUSE	Cytochrome c oxidase subunit 6C OS=Mus musculus OX=10090 GN=Cox6c PE=1 SV=3	Infinity	KO	WT	0.0438041	128.734	706.113	0	0	126.696	2697.76	0	0	3.44498	92.2428	0	0	0	0
38.57_3404.8246n	0	1	#12236	6	38.5723	3404.82	54.52	ASAIMGNAKVKAHGKKVITAFNDGLNHLDSLKG	único		P02088|HBB1_MOUSE	Hemoglobin subunit beta-1 OS=Mus musculus OX=10090 GN=Hbb-b1 PE=1 SV=2	Infinity	KO	WT	0.0438402	126.143	410.468	0	0	88.6874	1553.19	0	0	2.4115	53.1071	0	0	0	0
49.63_4140.1910n	1	1	#1977	5	49.6271	4140.19	28.96	TISQAAAAGEVINAAYNQVKAVAQGNLSSADVQAAKNKLKAG	único		Q9DB77|QCR2_MOUSE	Cytochrome b-c1 complex subunit 2, mitochondrial OS=Mus musculus OX=10090 GN=Uqcrc2 PE=1 SV=1	Infinity	KO	WT	0.0440325	129.358	800.963	0	0	136.641	3067.21	0	0	3.71539	104.875	0	0	0	0

## Sheet: Cerebellum MeOH
							Best identification												WT		KO		WT		KO		WT		KO
Peptide identifier	Ions used in quantitation	Ions	Deconvoluted peptide ions	Deconvoluted charges	Retention time (min)	Neutral mass	Score	Sequence		Modifications	Accession	Description	Max fold change	Highest mean condition	Lowest mean condition	Anova	Maximum CV	media abundancia	20181219_Joana_20_LF_67min_UDMSE_002	20181219_Joana_24_LF_67min_UDMSE_001	20181219_Joana_28_LF_67min_UDMSE_001	20181219_Joana_32_LF_67min_UDMSE_001	20181219_Joana_20_LF_67min_UDMSE_002	20181219_Joana_24_LF_67min_UDMSE_001	20181219_Joana_28_LF_67min_UDMSE_001	20181219_Joana_32_LF_67min_UDMSE_001	20181219_Joana_20_LF_67min_UDMSE_002	20181219_Joana_24_LF_67min_UDMSE_001	20181219_Joana_28_LF_67min_UDMSE_001	20181219_Joana_32_LF_67min_UDMSE_001
30.59_1987.9834n	0	1	#6085	4	30.5878	1987.98	29.23	FGVYDTAKGMLPDPKNVH	único		P48962|ADT1_MOUSE	ADP/ATP translocase 1 OS=Mus musculus OX=10090 GN=Slc25a4 PE=1 SV=4	1.15012	KO	WT	0.00979307	1.46565	5820.81	5470.52	5358.29	6285.31	6169.11	1999.31	735.516	999.688	919.409	1	0	1	1
19.72_2141.0676n	0	1	#3837	4	19.72	2141.07	39.73	CLLVTLASHHPADFTPAVHA	único	[1] C(+42.01)	P01942|HBA_MOUSE	Hemoglobin subunit alpha OS=Mus musculus OX=10090 GN=Hba PE=1 SV=2	1.2325	KO	WT	0.0264994	3.75428	47894.1	41767.3	44045.3	51697.5	54066.4	15264.7	6045.97	8222.57	8057.73	3	2	3	4
17.54_1272.4555n	1	1	#34896	2	17.5359	1272.46	26.69	AEEVCRDCGFC	único	[1] A(+42.01)	Q9QXA7|TRI44_MOUSE	Tripartite motif-containing protein 44 OS=Mus musculus OX=10090 GN=Trim44 PE=1 SV=2	1.24816	KO	WT	0.0392305	6.08078	209.813	189.163	184.142	222.955	242.99	69.1333	25.2766	35.4614	36.2138	0	0	0	0
19.34_1551.7741n	0	1	#32794	2	19.3443	1551.77	24.69	YNELRVAPEEHPV	único		P63260|ACTG_MOUSE	Actin, cytoplasmic 2 OS=Mus musculus OX=10090 GN=Actg1 PE=1 SV=1	1.70502	WT	KO	0.0160927	9.6155	4348.65	5109.33	5854.8	3228.5	3201.98	1867.3	803.67	513.497	477.205	0	2	1	0
22.69_1962.9149n	0	2	#8469,#865	2,3	22.6887	1962.91	60.95	QERDPTNIKWGEAGAEY	único		P16858|G3P_MOUSE	Glyceraldehyde-3-phosphate dehydrogenase OS=Mus musculus OX=10090 GN=Gapdh PE=1 SV=2	1.73705	KO	WT	0.0288186	13.2275	15241.3	12178.7	10095.4	19786.8	18904.4	4450.96	1385.76	3147.12	2817.4	2	1	1	1
30.84_1688.8261n	0	1	#318	2	30.8433	1688.83	71.79	FGTDAFSSPPRGASPVP	único		Q61548|AP180_MOUSE	Clathrin coat assembly protein AP180 OS=Mus musculus OX=10090 GN=Snap91 PE=1 SV=1	1.8635	KO	WT	0.0436994	18.2868	118813	93714.7	72253.8	148371	160911	34249.8	9918.07	23598.6	23981.2	1	2	2	2
15.52_1971.9769n	0	1	#6454	3	15.5229	1971.98	34.16	VLERDQKLSELDDRADA	único		Q62442|VAMP1_MOUSE	Vesicle-associated membrane protein 1 OS=Mus musculus OX=10090 GN=Vamp1 PE=1 SV=1	2.09116	KO	WT	0.0311182	13.2919	4981.1	3525.5	2920.11	6105.97	7372.81	1288.46	400.835	971.163	1098.8	0	0	0	0
30.62_2725.3263n	0	1	#3529	5	30.6221	2725.33	26.69	EQYKFYSVNVDYSKLKKEGPDF	único	[1] E(+42.01)	Q62425|NDUA4_MOUSE	Cytochrome c oxidase subunit NDUFA4 OS=Mus musculus OX=10090 GN=Ndufa4 PE=1 SV=2	2.13084	KO	WT	0.0266146	14.6507	11317.2	6722.73	7736.31	17000.8	13809.1	2456.95	1061.94	2704.01	2058.02	1	0	2	2
27.79_2963.4994n	0	1	#23502	4	27.7891	2963.5	61.4	ADKPDMGEIASFDKAKLKKTETQEKN	único	[1] A(+42.01)	Q6ZWY8|TYB10_MOUSE	Thymosin beta-10 OS=Mus musculus OX=10090 GN=Tmsb10 PE=1 SV=3	2.25744	KO	WT	0.00957592	10.5027	2321.29	1383.24	1467.21	2978.42	3456.29	505.531	201.4	473.722	515.105	2	0	1	1
25.66_3212.6144n	0	1	#239	4	25.6573	3212.61	68.64	VLSGEDKSNIKAAWGKIGGHGAEYGAEALER	único		P01942|HBA_MOUSE	Hemoglobin subunit alpha OS=Mus musculus OX=10090 GN=Hba PE=1 SV=2	2.36399	WT	KO	0.0303457	21.3972	35419.5	48294.2	51267.9	17871.9	24244.1	17650	7037.4	2842.56	3613.21	0	1	1	1
19.87_2024.0158n	0	1	#2716	3	19.8728	2024.02	54.08	GEDKSNIKAAWGKIGGHGAE	único		P01942|HBA_MOUSE	Hemoglobin subunit alpha OS=Mus musculus OX=10090 GN=Hba PE=1 SV=2	2.38703	KO	WT	0.00203155	5.49629	29524.4	17341.6	17525.9	39997.6	43232.3	6337.81	2405.73	6361.68	6443.09	0	1	1	2
25.52_1958.1293n	0	1	#16309	3	25.5207	1958.13	43.18	SGFAAPFFIVRHQLLKK	único		P17665|COX7C_MOUSE	Cytochrome c oxidase subunit 7C, mitochondrial OS=Mus musculus OX=10090 GN=Cox7c PE=1 SV=1	2.41259	WT	KO	0.0426162	23.811	574.644	743.42	881.6	393.482	280.076	271.697	121.015	62.5839	41.7409	0	0	0	0
29.10_1785.9074n	0	2	#1095,#139	2,3	29.1029	1785.91	72.74	WGKVNSDEVGGEALGRL	único		P02088|HBB1_MOUSE	Hemoglobin subunit beta-1 OS=Mus musculus OX=10090 GN=Hbb-b1 PE=1 SV=2	2.46101	KO	WT	0.00697339	8.25419	24402.8	14776.4	13426.7	32678.5	36729.6	5400.33	1843.04	5197.57	5473.96	2	3	5	3
7.20_3003.5560n	0	1	#16262	6	7.197	3003.56	27.54	PLGRALPGLRRPMSSGAHGEEGSARMWK	único		P43024|CX6A1_MOUSE	Cytochrome c oxidase subunit 6A1, mitochondrial OS=Mus musculus OX=10090 GN=Cox6a1 PE=1 SV=2	2.46288	KO	WT	0.0417904	27.1257	6015.63	2807.95	4140.77	8577.59	8536.24	1026.22	568.391	1364.28	1272.19	1	1	0	0
29.68_6395.4146n	0	1	#3136	11	29.6837	6395.41	32.93	SHFKQATVGDVNTDRPGLLDLKGKAKWDSWNKLKGTSKESAMKTYVEKVDELKKKY	único		P31786|ACBP_MOUSE	Acyl-CoA-binding protein OS=Mus musculus OX=10090 GN=Dbi PE=1 SV=2	2.46672	WT	KO	0.0460938	25.8341	6272.89	9693.21	8160.51	4280	2957.83	3542.57	1120.17	680.741	440.818	3	0	0	0
22.43_3362.8047n	0	1	#9613	5	22.4325	3362.8	47.25	ASFDKAKLKKTETQEKNTLPTKETIEQEK	único		Q6ZWY8|TYB10_MOUSE	Thymosin beta-10 OS=Mus musculus OX=10090 GN=Tmsb10 PE=1 SV=3	2.50091	WT	KO	0.00605952	9.23458	2368.43	3283.41	3484.24	1441.39	1264.69	1199.98	478.272	229.255	188.482	0	1	0	0
21.60_1884.9218n	0	1	#2529	3	21.5968	1884.92	42.86	LASHHPADFTPAVHASLD	único		P01942|HBA_MOUSE	Hemoglobin subunit alpha OS=Mus musculus OX=10090 GN=Hba PE=1 SV=2	2.50772	KO	WT	0.0164844	16.154	29241.5	16163.2	17182.2	37034.5	46586.2	5907.16	2358.55	5890.4	6942.94	1	1	2	1
19.79_2224.1242n	0	1	#33995	5	19.7883	2224.12	29.49	LSGEDKSNIKAAWGKIGGHGAE	único		P01942|HBA_MOUSE	Hemoglobin subunit alpha OS=Mus musculus OX=10090 GN=Hba PE=1 SV=2	2.61748	KO	WT	0.0179013	16.3603	1378.09	717.874	805.939	2224.98	1763.57	262.361	110.629	353.887	262.832	0	0	0	0
7.23_1582.8543n	1	1	#2255	3	7.23113	1582.85	39.79	PAKQQAPPVRNLHQ	único		O08553|DPYL2_MOUSE	Dihydropyrimidinase-related protein 2 OS=Mus musculus OX=10090 GN=Dpysl2 PE=1 SV=2	2.80511	KO	WT	0.030509	26.2145	19208.9	11967.9	8224.85	28310.7	28332.2	4373.89	1129	4502.85	4222.47	4	0	1	2
19.91_2194.1342n	0	1	#12792	3	19.907	2194.13	43.55	VLSGEDKSNIKAAWGKIGGHGA	único		P01942|HBA_MOUSE	Hemoglobin subunit alpha OS=Mus musculus OX=10090 GN=Hba PE=1 SV=2	2.83506	KO	WT	0.0175192	18.2332	9601.47	4361.64	5652.78	14970.7	13420.8	1594.04	775.941	2381.11	2000.16	2	1	1	1
25.95_1467.7105n	0	1	#1311	2	25.9467	1467.71	64.32	YSIGNGSVFGKDQP	único		P14152|MDHC_MOUSE	Malate dehydrogenase, cytoplasmic OS=Mus musculus OX=10090 GN=Mdh1 PE=1 SV=3	2.96597	KO	WT	0.0178186	16.4918	29521.3	16623.4	13151.2	48101.1	40209.6	6075.34	1805.23	7650.55	5992.61	0	2	1	2
34.58_4929.4989n	0	1	#4616	7	34.5802	4929.5	28.07	DSTHGKFNGTVKAENGKLVINGKPITIFQERDPTNIKWGEAGAEY	único		P16858|G3P_MOUSE	Glyceraldehyde-3-phosphate dehydrogenase OS=Mus musculus OX=10090 GN=Gapdh PE=1 SV=2	3.17215	WT	KO	0.0193253	21.6521	4811.91	6196.86	8437.42	2415.16	2198.2	2264.76	1158.18	384.135	327.607	3	1	1	1
28.30_3275.5685n	0	1	#12275	4	28.3013	3275.57	59.94	AHGSVVKSEDYAFPTYADRRDYPLPDVAH	único		P19783|COX41_MOUSE	Cytochrome c oxidase subunit 4 isoform 1, mitochondrial OS=Mus musculus OX=10090 GN=Cox4i1 PE=1 SV=2	3.1756	WT	KO	0.0234565	25.5096	915.232	1407.8	1376.39	359.298	517.445	514.506	188.933	57.1469	77.1169	0	1	0	0
7.00_1588.7409n	0	3	#1817,#9104,#10974	2,3,4	7.00349	1588.74	80.83	SSGAHGEEGSARMWK	único		P43024|CX6A1_MOUSE	Cytochrome c oxidase subunit 6A1, mitochondrial OS=Mus musculus OX=10090 GN=Cox6a1 PE=1 SV=2	3.29067	KO	WT	0.0255836	24.8002	4911.42	1887.88	2690.82	8167.12	6899.87	689.962	369.361	1298.99	1028.32	0	0	1	1
30.88_2087.0817n	0	1	#7535	3	30.8774	2087.08	29.81	QAEFDKAAEEVKRLKTQP	único		P31786|ACBP_MOUSE	Acyl-CoA-binding protein OS=Mus musculus OX=10090 GN=Dbi PE=1 SV=2	3.31331	KO	WT	0.0331577	31.7726	6541.68	2351.79	3714.73	10073.1	10027.1	859.506	509.909	1602.14	1494.39	0	0	0	1
28.68_844.4300n	0	1	#34326	1	28.6769	844.43	40.19	ATASAAAPVS	único		Q61548|AP180_MOUSE	Clathrin coat assembly protein AP180 OS=Mus musculus OX=10090 GN=Snap91 PE=1 SV=1	3.31844	KO	WT	0.00998106	12.6395	687.359	344.005	292.669	1150.8	961.968	125.723	40.1738	183.036	143.366	0	0	1	0
11.56_1568.8672n	0	1	#24962	2	11.565	1568.87	33.5	AQASAAPKAGTATGRIV	único		P56480|ATPB_MOUSE	ATP synthase subunit beta, mitochondrial OS=Mus musculus OX=10090 GN=Atp5f1b PE=1 SV=2	3.81854	KO	WT	0.0416378	31.9185	2098.46	1008.52	733.471	4076.59	2575.28	368.582	100.681	648.387	383.804	0	0	1	1
5.39_1692.8115n	1	1	#894	3	5.38878	1692.81	26.13	VKKDQMGKGEEGYPQ	único		O55042|SYUA_MOUSE	Alpha-synuclein OS=Mus musculus OX=10090 GN=Snca PE=1 SV=2	4.14075	KO	WT	0.0404574	41.5678	11983.2	3291.74	6032.36	18772.4	19836.4	1203.03	828.045	2985.78	2956.3	2	0	3	3
31.46_1680.8530n	0	1	#12358	3	31.4579	1680.85	39.12	KIGEHTPSALAIMENA	único		P05064|ALDOA_MOUSE	Fructose-bisphosphate aldolase A OS=Mus musculus OX=10090 GN=Aldoa PE=1 SV=2	4.2008	WT	KO	0.0143445	22.6509	722.17	1088.05	1245.2	322.196	233.234	397.648	170.925	51.2457	34.7599	0	1	0	0
37.68_1453.7540n	0	1	#9719	2	37.6845	1453.75	42.04	FQFLYPKTGVTGP	único		Q9CQQ7|AT5F1_MOUSE	ATP synthase F(0) complex subunit B1, mitochondrial OS=Mus musculus OX=10090 GN=Atp5pb PE=1 SV=1	4.34377	KO	WT	0.0482382	43.0505	11681.6	4021.72	4722.39	24772.4	13210	1469.81	648.229	3940.09	1968.75	1	0	3	2
41.35_3517.8725n	0	1	#12169	5	41.353	3517.87	43.28	ERILGADTSVDLEETGRVLSIGDGIARVHGLRN	único		Q03265|ATPA_MOUSE	ATP synthase subunit alpha, mitochondrial OS=Mus musculus OX=10090 GN=Atp5f1a PE=1 SV=1	4.4699	WT	KO	0.026377	35.078	502.281	816.3	825.52	229.206	138.1	298.333	113.317	36.4555	20.5816	0	0	0	0
23.17_1652.8077n	0	1	#6130	2	23.1661	1652.81	45.23	FDSAPEVAAAPKPDAAP	único		Q61548|AP180_MOUSE	Clathrin coat assembly protein AP180 OS=Mus musculus OX=10090 GN=Snap91 PE=1 SV=1	4.50663	KO	WT	0.017674	26.6607	13360.8	5767.44	3937.81	20237.8	23500.2	2107.82	540.532	3218.85	3502.33	0	1	3	2
23.47_1696.8098n	0	1	#25166	3	23.4734	1696.81	44.72	SAKWDYDKNEWKK	único		P19783|COX41_MOUSE	Cytochrome c oxidase subunit 4 isoform 1, mitochondrial OS=Mus musculus OX=10090 GN=Cox4i1 PE=1 SV=2	4.87719	WT	KO	0.0137528	25.5841	782.441	1533.55	1063.69	275.029	257.498	560.464	146.009	43.7437	38.376	1	0	0	0
34.84_1653.8345n	0	1	#10887	2	34.8355	1653.83	48.13	MAPSTTPVTPAQNNLL	único		Q61548|AP180_MOUSE	Clathrin coat assembly protein AP180 OS=Mus musculus OX=10090 GN=Snap91 PE=1 SV=1	5.01244	KO	WT	0.0410541	38.2234	7786.66	2118.99	3061.38	9474.05	16492.2	774.426	420.226	1506.86	2457.91	0	0	1	1
7.27_1033.5341n	0	1	#296	2	7.26528	1033.53	53.24	MAAFPKKQN	único		P48771|CX7A2_MOUSE	Cytochrome c oxidase subunit 7A2, mitochondrial OS=Mus musculus OX=10090 GN=Cox7a2 PE=1 SV=2	5.04891	KO	WT	0.0286662	34.2802	36098.7	9042.44	14828.8	68592.9	51930.5	3304.73	2035.5	10909.8	7739.42	0	0	2	1
32.46_1550.8308n	0	1	#36778	2	32.4647	1550.83	34.13	IQKVWVPMKPYY	único		P56379|ATP68_MOUSE	ATP synthase subunit ATP5MJ, mitochondrial OS=Mus musculus OX=10090 GN=Atp5mj PE=1 SV=1	5.07062	WT	KO	0.0291645	34.6653	1367.45	2604.2	1964.58	340.085	560.946	951.754	269.672	54.091	83.6001	0	0	0	0
9.89_2036.1253n	0	2	#99077,#8243	2,3	9.89323	2036.13	66.56	FKNIVTPRTPPPSQGKGGR	único		P04370|MBP_MOUSE	Myelin basic protein OS=Mus musculus OX=10090 GN=Mbp PE=1 SV=2	5.16914	WT	KO	0.00264567	11.9185	5955.36	9138.94	10821.1	1931.81	1929.58	3340	1485.38	307.257	287.573	0	1	0	0
34.73_2984.5993n	0	1	#2877	5	34.7331	2984.6	34.95	DSTHGKFNGTVKAENGKLVINGKPITIF	único		P16858|G3P_MOUSE	Glyceraldehyde-3-phosphate dehydrogenase OS=Mus musculus OX=10090 GN=Gapdh PE=1 SV=2	5.28974	KO	WT	0.00391963	14.5039	10429.2	2976.16	3656.38	17899.4	17185	1087.69	501.9	2846.93	2561.15	1	0	1	1
5.31_1590.7549n	3	3	#2418,#169,#11638	2,3,4	5.30912	1590.75	55.6	YDATYETKESKKE	único		P18760|COF1_MOUSE	Cofilin-1 OS=Mus musculus OX=10090 GN=Cfl1 PE=1 SV=3	5.75843	KO	WT	0.049694	54.6585	55214.1	10024.3	22654.4	83580	104598	3663.57	3109.7	13293.5	15588.6	0	0	1	1
8.31_1647.8993n	2	2	#806,#84	2,3	8.30598	1647.9	43.38	LALELQPPPSQRNSV	único		Q80XA0|TM121_MOUSE	Transmembrane protein 121 OS=Mus musculus OX=10090 GN=Tmem121 PE=2 SV=1	6.10779	KO	WT	0.0367833	40.1954	111323	22421.1	40227.3	151409	231234	8194.21	5521.88	24081.9	34461.8	1	2	3	3
5.39_1291.6532n	0	1	#3756	3	5.38878	1291.65	39.39	HGFLPRHRDTG	único		P04370|MBP_MOUSE	Myelin basic protein OS=Mus musculus OX=10090 GN=Mbp PE=1 SV=2	6.12339	KO	WT	0.0381833	46.3329	15200.1	2869.48	5665.84	22124.1	30141.1	1048.71	777.733	3518.87	4492.05	0	1	2	2
38.33_1786.0188n	2	2	#79273,#2555	2,3	38.3333	1786.02	60.23	VPPVQVSPLIKFGRYS	único		Q06185|ATP5I_MOUSE	ATP synthase subunit e, mitochondrial OS=Mus musculus OX=10090 GN=Atp5me PE=1 SV=2	6.68284	WT	KO	0.0431809	49.7441	17340.6	19556	40778.1	5178.65	3849.56	7147.11	5597.49	823.673	573.717	0	2	1	1
5.29_1365.6898n	0	1	#4285	3	5.28635	1365.69	48.27	FADKVPKTAENF	único		P17742|PPIA_MOUSE	Peptidyl-prolyl cis-trans isomerase A OS=Mus musculus OX=10090 GN=Ppia PE=1 SV=2	6.85438	KO	WT	0.0453285	45.9926	6976.96	1198.81	2354.35	9024.27	15330.4	438.126	323.175	1435.32	2284.76	0	0	0	1
4.96_1275.6526n	0	1	#761	3	4.96275	1275.65	54.98	SHLESYKKRE	único		Q64445|COX8A_MOUSE	Cytochrome c oxidase subunit 8A, mitochondrial OS=Mus musculus OX=10090 GN=Cox8a PE=3 SV=1	7.01101	KO	WT	0.0106656	20.5467	16702.3	4750.7	3588.95	33482.1	24987.3	1736.24	492.644	5325.38	3723.96	0	0	1	3
33.69_800.4050n	1	1	#38572	1	33.6924	800.405	28.07	STKAGPAQ	único	[1] S(+42.01)	Q6P1E1|ZMIZ1_MOUSE	Zinc finger MIZ domain-containing protein 1 OS=Mus musculus OX=10090 GN=Zmiz1 PE=1 SV=1	7.05659	WT	KO	0.0415795	55.279	162.497	316.265	253.046	56.1067	24.5712	115.585	34.7349	8.92386	3.66195	1	0	0	0
40.94_4521.2341n	0	1	#13155	6	40.9432	4521.23	25.99	LRPDRVAMQDATAQMAMLQFISSGLPKVAVPSTIHCDHLIE	único	[8] M(+15.99)|[15] M(+15.99)	Q99KI0|ACON_MOUSE	Aconitate hydratase, mitochondrial OS=Mus musculus OX=10090 GN=Aco2 PE=1 SV=1	7.15579	KO	WT	0.0228644	40.3081	4999.47	1172.14	1279.85	6272.47	11273.4	428.38	175.681	997.645	1680.12	1	0	0	0
42.29_1537.8175n	0	1	#1314	2	42.2914	1537.82	62.65	VNPDEVGGEALGRLL	único		P02089|HBB2_MOUSE	Hemoglobin subunit beta-2 OS=Mus musculus OX=10090 GN=Hbb-b2 PE=1 SV=2	7.57091	WT	KO	0.032569	39.762	2122.52	2695.48	4804.05	381.356	609.215	985.115	659.437	60.6553	90.7938	0	2	0	0
5.35_1764.8158n	2	2	#1416,#97	2,3	5.35465	1764.82	55.32	YYSSGSSSPTHAKSAHV	único		Q60771|CLD11_MOUSE	Claudin-11 OS=Mus musculus OX=10090 GN=Cldn11 PE=1 SV=1	7.98816	KO	WT	0.00889284	27.5716	43410.7	7776.31	11542.8	75222	79101.8	2842	1584.44	11964.2	11788.9	0	0	4	2
7.23_1069.5729n	0	1	#408	2	7.23113	1069.57	45.89	NKELDPVQK	único		P97450|ATP5J_MOUSE	ATP synthase-coupling factor 6, mitochondrial OS=Mus musculus OX=10090 GN=Atp5pf PE=1 SV=1	8.07551	KO	WT	0.00210176	11.2322	29330.3	5950.26	6976.98	49398.5	54995.5	2174.64	957.71	7856.91	8196.2	0	0	1	1
5.56_1286.6709n	0	1	#4569	3	5.55953	1286.67	29.6	EGVVAAAEKTKQG	único		Q91ZZ3|SYUB_MOUSE	Beta-synuclein OS=Mus musculus OX=10090 GN=Sncb PE=1 SV=1	8.23296	KO	WT	0.025603	46.0978	4410.76	644.002	1266.87	7094.1	8638.04	235.363	173.9	1128.33	1287.36	0	0	1	1
18.30_1505.7372n	0	1	#783	2	18.3035	1505.74	65.27	DSAPEVAAAPKPDAAP	único		Q61548|AP180_MOUSE	Clathrin coat assembly protein AP180 OS=Mus musculus OX=10090 GN=Snap91 PE=1 SV=1	8.38594	KO	WT	0.0272431	41.9057	37111.8	6519.54	9296.35	46665.1	85966.1	2382.69	1276.08	7422.16	12811.9	0	1	1	1
5.47_1171.4797n	2	2	#13148,#273	1,2	5.47416	1171.48	59.4	YYSSGSSSPTH	único		Q60771|CLD11_MOUSE	Claudin-11 OS=Mus musculus OX=10090 GN=Cldn11 PE=1 SV=1	9.18113	KO	WT	0.0336963	56.674	45427.6	5347.67	12500.1	74807.2	89055.3	1954.41	1715.85	11898.2	13272.3	1	0	2	3
6.77_1660.9326n	3	3	#1157,#74,#697	2,3,4	6.77095	1660.93	25.69	LVRLADPVFIGFCVL	único		Q3TW96|UAP1L_MOUSE	UDP-N-acetylhexosamine pyrophosphorylase-like protein 1 OS=Mus musculus OX=10090 GN=Uap1l1 PE=1 SV=1	9.40085	KO	WT	0.0432826	66.0916	160551	16444.7	45300.6	278400	302058	6010.03	6218.29	44280	45016.9	0	1	1	1
5.99_1229.5506n	0	1	#436	2	5.98557	1229.55	52.58	DTIDSQHRMQ	único		P43006|EAA2_MOUSE	Excitatory amino acid transporter 2 OS=Mus musculus OX=10090 GN=Slc1a2 PE=1 SV=1	10.29	KO	WT	0.0308809	56.5312	29040.7	3088.07	7200.96	58043.7	47830.1	1128.59	988.455	9231.94	7128.31	1	0	1	1
8.10_3152.4701n	2	2	#5696,#1211	4,5	8.1011	3152.47	49.81	SERQSAGATNGKDKTSGDNDGQKKVQEEF	único	[1] S(+42.01)	P63054|PCP4_MOUSE	Calmodulin regulator protein PCP4 OS=Mus musculus OX=10090 GN=Pcp4 PE=3 SV=2	10.5662	WT	KO	0.0454387	59.5369	2607.34	3431.2	6096.45	640.662	261.051	1254	836.841	101.898	38.9055	2	1	0	0
5.29_1528.6800n	0	1	#4232	2	5.28635	1528.68	46.52	YYSSGSSSPTHAKSA	único		Q60771|CLD11_MOUSE	Claudin-11 OS=Mus musculus OX=10090 GN=Cldn11 PE=1 SV=1	18.4228	KO	WT	0.0191415	55.6238	5933.89	370.695	851.349	11968.4	10545.1	135.478	116.862	1903.6	1571.58	0	0	1	1
6.53_1333.7182n	0	1	#3907	3	6.53192	1333.72	27.23	PRTPPPSQGKGGR	único		P04370|MBP_MOUSE	Myelin basic protein OS=Mus musculus OX=10090 GN=Mbp PE=1 SV=2	19.3566	KO	WT	0.0240165	63.4134	6805.09	368.792	968.382	13575.6	12307.6	134.782	132.927	2159.22	1834.25	0	0	1	1
7.32_851.4136n	0	2	#10934,#6555	1,2	7.31651	851.414	39.76	YSNRVVD	único		P16858|G3P_MOUSE	Glyceraldehyde-3-phosphate dehydrogenase OS=Mus musculus OX=10090 GN=Gapdh PE=1 SV=2	19.789	KO	WT	0.0256276	65.3993	4523.55	233.938	636.436	7942.48	9281.35	85.497	87.3616	1263.26	1383.24	0	0	2	2
5.56_1300.7281n	0	2	#31571,#15071	2,3	5.55953	1300.73	38.7	AKEGVVAAAEKTK	único		Q91ZZ3|SYUB_MOUSE	Beta-synuclein OS=Mus musculus OX=10090 GN=Sncb PE=1 SV=1	24.3805	KO	WT	0.00929826	37.2627	1980.5	197.186	114.944	3210.7	4399.18	72.0655	15.778	510.667	655.628	0	0	1	1
41.75_1923.0291n	0	2	#2541,#453	2,3	41.7451	1923.03	80.02	WAKVNPDEVGGEALGRLL	único		P02089|HBB2_MOUSE	Hemoglobin subunit beta-2 OS=Mus musculus OX=10090 GN=Hbb-b2 PE=1 SV=2	33.202	WT	KO	0.0423159	80.2722	1271.36	1067.3	3869.44	96.3784	52.3096	390.064	531.147	15.3291	7.79592	1	1	0	0
6.36_823.4099n	2	2	#644,#838	1,2	6.36118	823.41	47.81	YEQLSGK	único		P70296|PEBP1_MOUSE	Phosphatidylethanolamine-binding protein 1 OS=Mus musculus OX=10090 GN=Pebp1 PE=1 SV=3	51.1733	KO	WT	0.0421234	98.1534	5310.34	62.2809	344.85	7698.39	13135.8	22.7617	47.3365	1224.44	1957.69	0	0	0	0
25.81_1665.7113n	0	1	#641	2	25.8101	1665.71	62.58	ISWYDNEYGYSNR	único		P16858|G3P_MOUSE	Glyceraldehyde-3-phosphate dehydrogenase OS=Mus musculus OX=10090 GN=Gapdh PE=1 SV=2	54.2112	WT	KO	0.0462711	95.616	6180.28	3930.98	20342.4	220.806	226.95	1436.65	2792.34	35.1195	33.8233	0	1	0	0
5.53_1876.8783n	0	1	#43465	2	5.52538	1876.88	25.62	EVASGENKQTTVSNSQQA	único		Q9CQV8|1433B_MOUSE	14-3-3 protein beta/alpha OS=Mus musculus OX=10090 GN=Ywhab PE=1 SV=3	77.4375	KO	WT	0.0303475	71.6101	886.936	11.1637	34.0665	886.025	2616.49	4.08	4.67621	140.924	389.946	0	0	0	0
36.75_3453.7885n	0	1	#30935	4	36.7462	3453.79	43.4	ATLTGRIQEAGTEVVKAKAGAGSATLSMAYAGARF	único		P08249|MDHM_MOUSE	Malate dehydrogenase, mitochondrial OS=Mus musculus OX=10090 GN=Mdh2 PE=1 SV=3	88.8767	KO	WT	0.0308768	141.421	40.3128	1.79414	0	109.264	50.1928	0.655702	0	17.3786	7.48044	0	0	0	0
12.13_514.3099n	0	1	#15075	1	12.1276	514.31	28.01	TAPVK	único		Q8K0T0|RTN1_MOUSE	Reticulon-1 OS=Mus musculus OX=10090 GN=Rtn1 PE=1 SV=1	140.494	KO	WT	0.048329	119.369	3076.64	6.78113	80.1949	4496.63	7722.96	2.47829	11.0081	715.196	1150.99	0	0	0	0
6.67_475.2347n	0	1	#3383	1	6.66852	475.235	30.8	SQGKG	único		P04370|MBP_MOUSE	Myelin basic protein OS=Mus musculus OX=10090 GN=Mbp PE=1 SV=2	144.573	KO	WT	0.00482093	42.813	3191.09	57.1141	30.5694	5359.13	7317.56	20.8734	4.19617	852.378	1090.57	0	0	1	1
6.26_1250.5968n	0	1	#49514	1	6.25875	1250.6	34.43	GRTQDENPVVH	único		P04370|MBP_MOUSE	Myelin basic protein OS=Mus musculus OX=10090 GN=Mbp PE=1 SV=2	213.842	KO	WT	0.0195629	141.421	32.1191	0.598005	0	31.4773	96.4012	0.218552	0	5.00652	14.3671	0	0	0	0
6.70_1219.6774n	0	1	#12632	3	6.70267	1219.68	28	AYKNVVGARRS	único		P63101|1433Z_MOUSE	14-3-3 protein zeta/delta OS=Mus musculus OX=10090 GN=Ywhaz PE=1 SV=1	252.804	KO	WT	0.0416296	141.421	369.615	5.8252	0	952.425	520.212	2.12893	0	151.485	77.5293	0	0	0	0
5.70_2213.0899n	0	2	#40231,#8737	2,3	5.69612	2213.09	30.09	GSLPQKSQHGRTQDENPVVH	único		P04370|MBP_MOUSE	Myelin basic protein OS=Mus musculus OX=10090 GN=Mbp PE=1 SV=2	309.094	KO	WT	0.0242723	94.5374	11506.1	50.8497	97.5708	7604.38	38271.5	18.584	13.3933	1209.49	5703.76	0	0	1	2
45.45_4153.1012n	0	1	#10279	6	45.4481	4153.1	35.92	PAVDPLDSTSRIMDPNIVGNEHYDVARGVQKILQDYK	único		P56480|ATPB_MOUSE	ATP synthase subunit beta, mitochondrial OS=Mus musculus OX=10090 GN=Atp5f1b PE=1 SV=2	386.038	KO	WT	0.0212815	141.421	85.1322	0.879833	0	71.0215	268.628	0.321552	0	11.2961	40.0347	0	0	0	0
8.85_490.2742n	0	1	#11962	1	8.85233	490.274	36.25	SSGIK	único				1306.62	KO	WT	0.0111063	141.421	705.71	0	2.15876	1556.76	1263.93	0	0.296326	247.605	188.368	0	0	0	0
8.85_490.2742n	0	1	#11962	1	8.85233	490.274	36.25	SSGLK	único		Q03265|ATPA_MOUSE	ATP synthase subunit alpha, mitochondrial OS=Mus musculus OX=10090 GN=Atp5f1a PE=1 SV=1	1306.62	KO	WT	0.0111063	141.421	705.71	0	2.15876	1556.76	1263.93	0	0.296326	247.605	188.368	0	0	0	0
41.49_1636.9586n	0	1	#441	2	41.4896	1636.96	47.14	AKVAVLGASGGIGQPLSL	único		P08249|MDHM_MOUSE	Malate dehydrogenase, mitochondrial OS=Mus musculus OX=10090 GN=Mdh2 PE=1 SV=3	1440.76	WT	KO	0.0189126	89.6565	11685.2	8548.43	38160.1	25.7849	6.6345	3124.19	5238.12	4.10112	0.988767	0	1	0	0
6.67_544.2934n	0	1	#9294	1	6.66852	544.293	31.13	DIAAR	único				3808.75	KO	WT	0.0125027	141.421	3161.95	3.31985	0	6130.85	6513.61	1.2133	0	975.122	970.751	0	0	0	0
6.67_544.2934n	1	1	#9294	1	6.66852	544.293	31.13	DLAAR	único		Q3TW96|UAP1L_MOUSE	UDP-N-acetylhexosamine pyrophosphorylase-like protein 1 OS=Mus musculus OX=10090 GN=Uap1l1 PE=1 SV=1	3808.75	KO	WT	0.0125027	141.421	3161.95	3.31985	0	6130.85	6513.61	1.2133	0	975.122	970.751	0	0	0	0
5.59_1485.8130n	0	1	#60742	2	5.59367	1485.81	39.2	AKEGVVAAAEKTKQG	único		Q91ZZ3|SYUB_MOUSE	Beta-synuclein OS=Mus musculus OX=10090 GN=Sncb PE=1 SV=1	338749	KO	WT	5.11441e-05	141.421	249.961	0.00295157	0	524.576	475.264	0.00107871	0	83.4346	70.8305	0	0	0	0
25.04_1047.5589n	0	1	#70201	1	25.0426	1047.56	40.23	VVYPWTQR	único		P02088|HBB1_MOUSE	Hemoglobin subunit beta-1 OS=Mus musculus OX=10090 GN=Hbb-b1 PE=1 SV=2	Infinity	KO	WT	7.22674e-08	0.286482	468.338	0	0	938.574	934.779	0	0	149.282	139.314	0	0	0	0
25.78_599.3623n	0	1	#23238	1	25.776	599.362	26.5	NIILGA	único				Infinity	KO	WT	6.06158e-07	0.683983	124.686	0	0	248.165	250.577	0	0	39.471	37.3446	0	0	0	0
25.78_599.3623n	0	1	#23238	1	25.776	599.362	26.5	NLLIGA	único		Q99KI0|ACON_MOUSE	Aconitate hydratase, mitochondrial OS=Mus musculus OX=10090 GN=Aco2 PE=1 SV=1	Infinity	KO	WT	6.06158e-07	0.683983	124.686	0	0	248.165	250.577	0	0	39.471	37.3446	0	0	0	0
6.29_621.2255n	0	1	#21065	1	6.29288	621.225	34.87	YMGHD	único		Q9CQZ5|NDUA6_MOUSE	NADH dehydrogenase [ubiquinone] 1 alpha subcomplex subunit 6 OS=Mus musculus OX=10090 GN=Ndufa6 PE=1 SV=1	Infinity	KO	WT	7.96564e-07	0.817891	162.99	0	0	324.094	327.864	0	0	51.5476	48.863	0	0	0	0
6.67_950.5118n	0	1	#18521	1	6.66852	950.512	32.84	VTPRTPPPS	único		P04370|MBP_MOUSE	Myelin basic protein OS=Mus musculus OX=10090 GN=Mbp PE=1 SV=2	Infinity	KO	WT	1.03867e-06	1.27654	1756.11	0	0	3543.92	3480.51	0	0	563.665	518.715	0	0	1	1
5.90_720.2967n	0	1	#5607	1	5.901	720.297	28.43	TIGGGDDS	único		P05213|TBA1B_MOUSE	Tubulin alpha-1B chain OS=Mus musculus OX=10090 GN=Tuba1b PE=1 SV=2	Infinity	KO	WT	2.69787e-06	1.84681	709.655	0	0	1400.78	1437.84	0	0	222.795	214.288	0	0	0	0
38.06_3578.9109n	0	1	#43532	7	38.0601	3578.91	42.42	SSASAIMGNAKVKAHGKKVITAFNDGLNHLDSLKG	único		P02088|HBB1_MOUSE	Hemoglobin subunit beta-1 OS=Mus musculus OX=10090 GN=Hbb-b1 PE=1 SV=2	Infinity	WT	KO	1.01047e-05	1.99773	21.2544	41.9082	43.1092	0	0	15.3162	5.91747	0	0	0	0	0	0
7.54_2101.1155n	0	1	#64304	2	7.53847	2101.12	52.55	TGRIQEAGTEVVKAKAGAGSAT	único		P08249|MDHM_MOUSE	Malate dehydrogenase, mitochondrial OS=Mus musculus OX=10090 GN=Mdh2 PE=1 SV=3	Infinity	KO	WT	1.10532e-05	3.93943	1090.98	0	0	2121.17	2242.73	0	0	337.376	334.244	1	0	1	1
6.29_916.3961n	0	1	#13506	1	6.29288	916.396	46.41	SSGSSSPTHA	único		Q60771|CLD11_MOUSE	Claudin-11 OS=Mus musculus OX=10090 GN=Cldn11 PE=1 SV=1	Infinity	KO	WT	1.29295e-05	4.4881	1707.77	0	0	3307.14	3523.93	0	0	526.006	525.186	0	0	1	1
14.65_659.3473n	0	1	#11629	1	14.6529	659.347	29.01	TLGSVPS	único		Q9R0P9|UCHL1_MOUSE	Ubiquitin carboxyl-terminal hydrolase isozyme L1 OS=Mus musculus OX=10090 GN=Uchl1 PE=1 SV=1	Infinity	KO	WT	2.06643e-05	4.24199	183.919	0	0	378.871	356.804	0	0	60.26	53.176	0	0	0	0
7.96_747.3418n	0	1	#7910	1	7.9645	747.342	55.32	GKVNSDE	único		P02088|HBB1_MOUSE	Hemoglobin subunit beta-1 OS=Mus musculus OX=10090 GN=Hbb-b1 PE=1 SV=2	Infinity	KO	WT	2.72154e-05	6.01927	878.394	0	0	1682.02	1831.56	0	0	267.527	272.965	0	0	0	0
7.96_747.3418n	0	1	#7910	1	7.9645	747.342	26.2	SSGPPVY	único	[1] S(+42.01)	Q9QYR6|MAP1A_MOUSE	Microtubule-associated protein 1A OS=Mus musculus OX=10090 GN=Map1a PE=1 SV=2	Infinity	KO	WT	2.72154e-05	6.01927	878.394	0	0	1682.02	1831.56	0	0	267.527	272.965	0	0	0	0
28.83_856.4353n	0	1	#22394	1	28.8298	856.435	45.13	PTTKTYF	único		P01942|HBA_MOUSE	Hemoglobin subunit alpha OS=Mus musculus OX=10090 GN=Hba PE=1 SV=2	Infinity	KO	WT	2.87705e-05	6.98708	2523.07	0	0	5295.44	4796.82	0	0	842.248	714.89	0	0	1	1
6.26_693.3475n	0	1	#1926	1	6.25875	693.347	38.56	ENPVVH	único		P04370|MBP_MOUSE	Myelin basic protein OS=Mus musculus OX=10090 GN=Mbp PE=1 SV=2	Infinity	KO	WT	2.97506e-05	7.24167	3014.2	0	0	6337.09	5719.71	0	0	1007.92	852.431	0	0	1	1
6.81_737.3353n	0	1	#35307	1	6.8051	737.335	28.76	DHLPEQ	único		P56480|ATPB_MOUSE	ATP synthase subunit beta, mitochondrial OS=Mus musculus OX=10090 GN=Atp5f1b PE=1 SV=2	Infinity	KO	WT	3.29342e-05	6.6079	864.733	0	0	1810.28	1648.66	0	0	287.927	245.706	0	0	0	1
34.03_847.4241n	0	1	#8395	1	34.0339	847.424	27.4	WVPYING	único		Q9CPX8|QCR10_MOUSE	Cytochrome b-c1 complex subunit 10 OS=Mus musculus OX=10090 GN=Uqcr11 PE=1 SV=1	Infinity	KO	WT	3.51578e-05	5.92557	294.425	0	0	564.178	613.523	0	0	89.7333	91.4359	0	0	0	0
43.93_1970.1463n	0	1	#10847	3	43.9291	1970.15	52.35	VPPVQVSPLIKFGRYSAL	único		Q06185|ATP5I_MOUSE	ATP synthase subunit e, mitochondrial OS=Mus musculus OX=10090 GN=Atp5me PE=1 SV=2	Infinity	WT	KO	4.64565e-05	8.77107	2267.52	4816.31	4253.77	0	0	1760.21	583.903	0	0	0	1	0	0
6.29_555.2120n	1	1	#501	1	6.29288	555.212	31.74	MGHDP	único		Q9CQZ5|NDUA6_MOUSE	NADH dehydrogenase [ubiquinone] 1 alpha subcomplex subunit 6 OS=Mus musculus OX=10090 GN=Ndufa6 PE=1 SV=1	Infinity	KO	WT	5.89874e-05	9.94291	2404.44	0	0	4470.79	5146.98	0	0	711.085	767.076	0	0	1	0
5.49_845.3517n	0	1	#17172	1	5.49123	845.352	39.73	SSGSSSPTH	único		Q60771|CLD11_MOUSE	Claudin-11 OS=Mus musculus OX=10090 GN=Cldn11 PE=1 SV=1	Infinity	KO	WT	6.45796e-05	9.76588	1369.85	0	0	2550.5	2928.88	0	0	405.661	436.503	0	0	1	1
5.83_802.3608n	0	1	#62999	1	5.8327	802.361	32.55	IGGHGAEY	único		P01942|HBA_MOUSE	Hemoglobin subunit alpha OS=Mus musculus OX=10090 GN=Hba PE=1 SV=2	Infinity	KO	WT	6.47488e-05	8.48346	436.593	0	0	925.567	820.807	0	0	147.213	122.328	0	0	0	0
20.21_509.2482n	0	1	#17395	1	20.2146	509.248	29.78	YAGVT	único		P70296|PEBP1_MOUSE	Phosphatidylethanolamine-binding protein 1 OS=Mus musculus OX=10090 GN=Pebp1 PE=1 SV=3	Infinity	KO	WT	7.12356e-05	7.00165	88.6993	0	0	186.181	168.616	0	0	29.6124	25.1295	0	0	0	0
7.16_716.3487n	0	1	#19390	1	7.16285	716.349	24.88	NLASGGAAG	único		P48962|ADT1_MOUSE	ADP/ATP translocase 1 OS=Mus musculus OX=10090 GN=Slc25a4 PE=1 SV=4	Infinity	KO	WT	0.000125681	13.5443	1321.71	0	0	2390.26	2896.6	0	0	380.175	431.692	0	0	0	1
6.94_771.4116n	0	1	#58365	1	6.94168	771.412	27.47	TGLKPEQ	único		P05202|AATM_MOUSE	Aspartate aminotransferase, mitochondrial OS=Mus musculus OX=10090 GN=Got2 PE=1 SV=1	Infinity	KO	WT	0.000127475	10.2105	151.639	0	0	281.381	325.174	0	0	44.7541	48.462	0	0	0	0
7.27_491.2218n	0	1	#47336	1	7.26528	491.222	29.44	SITDG	único		Q03265|ATPA_MOUSE	ATP synthase subunit alpha, mitochondrial OS=Mus musculus OX=10090 GN=Atp5f1a PE=1 SV=1	Infinity	KO	WT	0.000154606	8.00155	23.7809	0	0	50.2529	44.8708	0	0	7.9928	6.68728	0	0	0	0
7.27_491.2218n	0	1	#47336	1	7.26528	491.222	29.44	SLTDG	único				Infinity	KO	WT	0.000154606	8.00155	23.7809	0	0	50.2529	44.8708	0	0	7.9928	6.68728	0	0	0	0
5.94_945.3988n	0	1	#16550	1	5.93515	945.399	52.08	MANAGPNTNG	único		P17742|PPIA_MOUSE	Peptidyl-prolyl cis-trans isomerase A OS=Mus musculus OX=10090 GN=Ppia PE=1 SV=2	Infinity	KO	WT	0.000159884	14.4397	829.824	0	0	1490.19	1829.1	0	0	237.017	272.599	0	0	0	1
5.46_777.2917n	0	1	#4380	1	5.45708	777.292	48.54	DHAGDYT	único		P10637|TAU_MOUSE	Microtubule-associated protein tau OS=Mus musculus OX=10090 GN=Mapt PE=1 SV=3	Infinity	KO	WT	0.000243206	14.5073	184.719	0	0	331.54	407.336	0	0	52.732	60.7069	0	0	0	0
5.87_756.3419n	0	1	#166	1	5.86685	756.342	32.31	ADPRQE	único	[1] A(+42.01)	P10637|TAU_MOUSE	Microtubule-associated protein tau OS=Mus musculus OX=10090 GN=Mapt PE=1 SV=3	Infinity	KO	WT	0.000283861	25.3568	11922.1	0	0	28119.4	19568.9	0	0	4472.43	2916.43	0	0	1	1
6.33_531.3030n	0	1	#1417	1	6.32703	531.303	35.23	QISGK	único				Infinity	KO	WT	0.000292568	17.8299	415.896	0	0	726.922	936.661	0	0	115.618	139.594	0	0	0	0
6.33_531.3030n	0	1	#1417	1	6.32703	531.303	35.23	QLSGK	único		P70296|PEBP1_MOUSE	Phosphatidylethanolamine-binding protein 1 OS=Mus musculus OX=10090 GN=Pebp1 PE=1 SV=3	Infinity	KO	WT	0.000292568	17.8299	415.896	0	0	726.922	936.661	0	0	115.618	139.594	0	0	0	0
6.43_911.4752n	0	1	#3045	1	6.42948	911.475	58.07	VHLTDAEK	único		P02088|HBB1_MOUSE	Hemoglobin subunit beta-1 OS=Mus musculus OX=10090 GN=Hbb-b1 PE=1 SV=2	Infinity	KO	WT	0.000319652	22.5281	2019.93	0	0	3396.33	4683.41	0	0	540.191	697.988	0	0	1	1
10.39_2286.1600n	0	1	#24618	5	10.3877	2286.16	26.29	KVLTPTQVMNRPSSISWDGL	único	[1] K(+42.01)|[9] M(+15.99)	P70296|PEBP1_MOUSE	Phosphatidylethanolamine-binding protein 1 OS=Mus musculus OX=10090 GN=Pebp1 PE=1 SV=3	Infinity	KO	WT	0.000320363	16.7685	195.401	0	0	344.464	437.14	0	0	54.7876	65.1488	0	0	0	0
5.56_1092.4651n	0	1	#8823	1	5.55953	1092.47	34.01	LSGGQSEEEAS	único		P05064|ALDOA_MOUSE	Fructose-bisphosphate aldolase A OS=Mus musculus OX=10090 GN=Aldoa PE=1 SV=2	Infinity	KO	WT	0.000352293	20.4909	599.785	0	0	1373.38	1025.76	0	0	218.438	152.873	0	0	0	0
6.02_689.2811n	0	1	#14908	1	6.01972	689.281	53.32	GGHGAEY	único		P01942|HBA_MOUSE	Hemoglobin subunit alpha OS=Mus musculus OX=10090 GN=Hba PE=1 SV=2	Infinity	KO	WT	0.000387966	21.8649	689.766	0	0	1166.24	1592.82	0	0	185.493	237.384	0	0	0	0
48.26_1792.9409n	0	1	#2065	3	48.2628	1792.94	63.44	FGSGFAAPFFIVRHQL	único		P17665|COX7C_MOUSE	Cytochrome c oxidase subunit 7C, mitochondrial OS=Mus musculus OX=10090 GN=Cox7c PE=1 SV=1	Infinity	WT	KO	0.00040744	17.7811	131.859	296.877	230.561	0	0	108.499	31.6485	0	0	0	0	0	0
5.80_634.2828n	0	1	#15530	1	5.79855	634.283	27.85	TEEKE	único		P14152|MDHC_MOUSE	Malate dehydrogenase, cytoplasmic OS=Mus musculus OX=10090 GN=Mdh1 PE=1 SV=3	Infinity	KO	WT	0.000416569	22.9545	771.337	0	0	1793.07	1292.28	0	0	285.19	192.593	0	0	0	0
7.27_632.3373n	0	1	#10339	1	7.26528	632.337	35.89	LGHHLG	único		P02088|HBB1_MOUSE	Hemoglobin subunit beta-1 OS=Mus musculus OX=10090 GN=Hbb-b1 PE=1 SV=2	Infinity	KO	WT	0.000453023	15.6159	45.9186	0	0	101.978	81.6965	0	0	16.2198	12.1756	0	0	0	0
6.36_775.3386n	0	1	#3591	1	6.36118	775.339	33.5	VNSDEVGG	único		P02088|HBB1_MOUSE	Hemoglobin subunit beta-1 OS=Mus musculus OX=10090 GN=Hbb-b1 PE=1 SV=2	Infinity	KO	WT	0.000455617	22.2638	428.773	0	0	722.544	992.548	0	0	114.922	147.924	0	0	0	0
8.51_526.2718n	0	1	#12633	1	8.51087	526.272	27.81	GPEPK	único		Q9QYR6|MAP1A_MOUSE	Microtubule-associated protein 1A OS=Mus musculus OX=10090 GN=Map1a PE=1 SV=2	Infinity	KO	WT	0.000517702	29.2652	2591.93	0	0	4111.12	6256.58	0	0	653.88	932.444	0	0	1	1
6.91_548.2672n	0	1	#5934	1	6.90755	548.267	25.72	RGPGY	único				Infinity	KO	WT	0.000537335	29.2611	2183.34	0	0	3463.18	5270.17	0	0	550.824	785.436	0	0	0	1
12.03_665.3181n	0	1	#49858	1	12.0252	665.318	36.23	FIYSH	único		P31786|ACBP_MOUSE	Acyl-CoA-binding protein OS=Mus musculus OX=10090 GN=Dbi PE=1 SV=2	Infinity	KO	WT	0.000545146	19.6748	101.33	0	0	230.854	174.465	0	0	36.7177	26.0013	0	0	0	0
17.02_697.3822n	0	1	#18963	1	17.0237	697.382	32.66	IANLPNG	único		Q64332|SYN2_MOUSE	Synapsin-2 OS=Mus musculus OX=10090 GN=Syn2 PE=1 SV=2	Infinity	KO	WT	0.000571441	13.9957	15.9273	0	0	28.7022	35.0071	0	0	4.56512	5.21725	0	0	0	0
5.46_934.3940n	0	1	#14053	1	5.45708	934.394	26.74	LSGGQSEEE	único		P05064|ALDOA_MOUSE	Fructose-bisphosphate aldolase A OS=Mus musculus OX=10090 GN=Aldoa PE=1 SV=2	Infinity	KO	WT	0.000673207	17.4208	29.6674	0	0	66.644	52.0258	0	0	10.5998	7.75362	0	0	0	0
7.30_759.3461n	0	1	#25131	1	7.29943	759.346	32.66	ASGGGVPTD	único		P19536|COX5B_MOUSE	Cytochrome c oxidase subunit 5B, mitochondrial OS=Mus musculus OX=10090 GN=Cox5b PE=1 SV=1	Infinity	KO	WT	0.000719561	19.9108	49.6107	0	0	85.2519	113.191	0	0	13.5594	16.8693	0	0	0	0
5.66_645.3349n	0	1	#29284	1	5.66197	645.335	26.09	ADKLAE	único		P56480|ATPB_MOUSE	ATP synthase subunit beta, mitochondrial OS=Mus musculus OX=10090 GN=Atp5f1b PE=1 SV=2	Infinity	KO	WT	0.000760121	29.7962	595.937	0	0	940.757	1442.99	0	0	149.629	215.055	0	0	0	0
6.16_663.3698n	0	1	#11936	1	6.1563	663.37	38.91	PRTPPP	único		P04370|MBP_MOUSE	Myelin basic protein OS=Mus musculus OX=10090 GN=Mbp PE=1 SV=2	Infinity	KO	WT	0.000908606	37.6539	2198.1	0	0	3225.69	5566.69	0	0	513.051	829.627	0	0	1	1
6.16_663.3698n	0	1	#11936	1	6.1563	663.37	29.81	QAPLVH	único		O08585|CLCA_MOUSE	Clathrin light chain A OS=Mus musculus OX=10090 GN=Clta PE=1 SV=2	Infinity	KO	WT	0.000908606	37.6539	2198.1	0	0	3225.69	5566.69	0	0	513.051	829.627	0	0	1	1
6.12_764.4204n	0	1	#2000	1	6.12215	764.42	36.97	TPRTPPP	único		P04370|MBP_MOUSE	Myelin basic protein OS=Mus musculus OX=10090 GN=Mbp PE=1 SV=2	Infinity	KO	WT	0.00109224	46.0518	7235.04	0	0	9758.11	19182	0	0	1552.04	2858.78	0	0	1	1
17.19_747.3576n	0	1	#78071	1	17.1945	747.358	31.33	ANLPNGY	único		O88935|SYN1_MOUSE	Synapsin-1 OS=Mus musculus OX=10090 GN=Syn1 PE=1 SV=2	Infinity	KO	WT	0.00122414	30.4093	130.948	0	0	318.209	205.581	0	0	50.6117	30.6386	0	0	0	0
30.98_555.2313n	0	1	#54807	1	30.9799	555.231	26.46	GHLDD	único		P01942|HBA_MOUSE	Hemoglobin subunit alpha OS=Mus musculus OX=10090 GN=Hba PE=1 SV=2	Infinity	KO	WT	0.00133953	20.4112	13.3051	0	0	30.4507	22.7695	0	0	4.84323	3.39343	0	0	0	0
18.58_658.3394n	0	1	#13080	1	18.5767	658.339	24.41	GGEALGR	único		P02088|HBB1_MOUSE	Hemoglobin subunit beta-1 OS=Mus musculus OX=10090 GN=Hbb-b1 PE=1 SV=2	Infinity	KO	WT	0.00145292	33.1283	133.874	0	0	205.027	330.468	0	0	32.6099	49.251	0	0	0	0
42.65_3210.7851n	0	1	#31865	4	42.6493	3210.79	24.25	TVPVGRVETGVLKPGMVVTFAPVNVTTEVKS	único		P10126|EF1A1_MOUSE	Elongation factor 1-alpha 1 OS=Mus musculus OX=10090 GN=Eef1a1 PE=1 SV=3	Infinity	WT	KO	0.0015568	37.5269	252.733	371.338	639.594	0	0	135.712	87.7951	0	0	0	0	0	0
13.54_1656.7996n	0	1	#43371	2	13.5439	1656.8	67.87	LASHHPADFTPAVHAS	único		P01942|HBA_MOUSE	Hemoglobin subunit alpha OS=Mus musculus OX=10090 GN=Hba PE=1 SV=2	Infinity	WT	KO	0.00169893	33.9965	97.9427	242.975	148.796	0	0	88.7997	20.4248	0	0	0	0	0	0
12.09_708.3015n	0	1	#26560	1	12.0935	708.302	27.52	TVDDPY	único		P18760|COF1_MOUSE	Cofilin-1 OS=Mus musculus OX=10090 GN=Cfl1 PE=1 SV=3	Infinity	KO	WT	0.00177594	31.8592	58.6319	0	0	90.8467	143.681	0	0	14.4493	21.4133	0	0	0	0
20.35_583.3692n	0	1	#19747	1	20.3512	583.369	25.8	VPQIK	único		Q9DBJ1|PGAM1_MOUSE	Phosphoglycerate mutase 1 OS=Mus musculus OX=10090 GN=Pgam1 PE=1 SV=3	Infinity	KO	WT	0.00181585	41.2208	296.722	0	0	766.418	420.47	0	0	121.9	62.6644	0	0	0	0
20.35_583.3692n	0	1	#19747	1	20.3512	583.369	25.8	VPQLK	único		P10637|TAU_MOUSE	Microtubule-associated protein tau OS=Mus musculus OX=10090 GN=Mapt PE=1 SV=3	Infinity	KO	WT	0.00181585	41.2208	296.722	0	0	766.418	420.47	0	0	121.9	62.6644	0	0	0	0
5.46_859.3848n	0	1	#61725	1	5.45708	859.385	30.84	IGGHGAEYG	único		P01942|HBA_MOUSE	Hemoglobin subunit alpha OS=Mus musculus OX=10090 GN=Hba PE=1 SV=2	Infinity	KO	WT	0.00194627	35.9693	93.0392	0	0	138.751	233.406	0	0	22.0685	34.7854	0	0	0	0
6.99_618.2921n	0	1	#1126	1	6.99212	618.292	28.68	VRTED	único				Infinity	KO	WT	0.00196811	48.4983	829.551	0	0	1090.14	2228.07	0	0	173.388	332.058	0	0	0	0
8.85_637.3471n	0	1	#12570	1	8.85233	637.347	31.85	FSSGIK	único				Infinity	KO	WT	0.00198078	45.4278	463.782	0	0	1225.52	629.609	0	0	194.921	93.8332	0	0	0	0
8.85_637.3471n	0	1	#12570	1	8.85233	637.347	31.85	FSSGLK	único		Q03265|ATPA_MOUSE	ATP synthase subunit alpha, mitochondrial OS=Mus musculus OX=10090 GN=Atp5f1a PE=1 SV=1	Infinity	KO	WT	0.00198078	45.4278	463.782	0	0	1225.52	629.609	0	0	194.921	93.8332	0	0	0	0
6.74_672.3819n	1	1	#6600	1	6.7368	672.382	25.83	KQTLPS	único		Q9JKN6|NOVA1_MOUSE	RNA-binding protein Nova-1 OS=Mus musculus OX=10090 GN=Nova1 PE=1 SV=2	Infinity	KO	WT	0.00209107	55.9104	2509.76	0	0	3035.08	7003.97	0	0	482.733	1043.83	0	0	1	1
15.59_1014.4934n	0	1	#22650	1	15.5912	1014.49	51.77	ASFPTTKTY	único		P01942|HBA_MOUSE	Hemoglobin subunit alpha OS=Mus musculus OX=10090 GN=Hba PE=1 SV=2	Infinity	KO	WT	0.00225521	59.3518	3340.04	0	0	3876.58	9483.57	0	0	616.576	1413.38	0	0	1	1
7.85_473.2490n	0	1	#32102	1	7.84578	473.249	31.64	GIVEG	único		P16858|G3P_MOUSE	Glyceraldehyde-3-phosphate dehydrogenase OS=Mus musculus OX=10090 GN=Gapdh PE=1 SV=2	Infinity	KO	WT	0.00237636	55.2027	1257.76	0	0	1533.61	3497.44	0	0	243.923	521.237	0	0	0	0
7.85_473.2490n	0	1	#32102	1	7.84578	473.249	31.64	GLVEG	único		Q8BLE7|VGLU2_MOUSE	Vesicular glutamate transporter 2 OS=Mus musculus OX=10090 GN=Slc17a6 PE=1 SV=1	Infinity	KO	WT	0.00237636	55.2027	1257.76	0	0	1533.61	3497.44	0	0	243.923	521.237	0	0	0	0
7.85_473.2490n	0	1	#32102	1	7.84578	473.249	28.37	SVGVA	único	[1] S(+42.01)			Infinity	KO	WT	0.00237636	55.2027	1257.76	0	0	1533.61	3497.44	0	0	243.923	521.237	0	0	0	0
5.87_1963.9142n	0	1	#13459	2	5.86685	1963.91	56.35	SEVASGENKQTTVSNSQQA	único		Q9CQV8|1433B_MOUSE	14-3-3 protein beta/alpha OS=Mus musculus OX=10090 GN=Ywhab PE=1 SV=3	Infinity	KO	WT	0.00238517	55.1683	1230.85	0	0	3422.02	1501.4	0	0	544.277	223.76	0	0	1	1
6.43_820.3416n	0	1	#31199	1	6.42948	820.342	52.69	DAMNGKEG	único		P08249|MDHM_MOUSE	Malate dehydrogenase, mitochondrial OS=Mus musculus OX=10090 GN=Mdh2 PE=1 SV=3	Infinity	KO	WT	0.00242002	39.1116	82.685	0	0	211.105	119.635	0	0	33.5765	17.8297	0	0	0	0
16.63_672.3334n	0	1	#9888	1	16.6319	672.333	25.83	VDLEPT	único		P05213|TBA1B_MOUSE	Tubulin alpha-1B chain OS=Mus musculus OX=10090 GN=Tuba1b PE=1 SV=2	Infinity	KO	WT	0.00328538	41.8498	52.8813	0	0	74.465	137.06	0	0	11.8438	20.4266	0	0	0	0
5.76_876.4073n	0	1	#18488	1	5.76442	876.407	32.41	ELTEEKE	único		P14152|MDHC_MOUSE	Malate dehydrogenase, cytoplasmic OS=Mus musculus OX=10090 GN=Mdh1 PE=1 SV=3	Infinity	KO	WT	0.00332401	56.0007	382.294	0	0	1067.35	461.824	0	0	169.764	68.8275	0	0	0	0
6.26_534.2346n	0	1	#24841	1	6.25875	534.235	32.98	SGERS	único		P10637|TAU_MOUSE	Microtubule-associated protein tau OS=Mus musculus OX=10090 GN=Mapt PE=1 SV=3	Infinity	KO	WT	0.00334147	38.4313	31.8642	0	0	46.4101	81.0465	0	0	7.3816	12.0787	0	0	0	0
42.85_754.4419n	0	1	#7772	1	42.8542	754.442	34.55	LLPAGWV	único		Q64445|COX8A_MOUSE	Cytochrome c oxidase subunit 8A, mitochondrial OS=Mus musculus OX=10090 GN=Cox8a PE=3 SV=1	Infinity	KO	WT	0.00356471	44.5576	61.1927	0	0	160.945	83.8255	0	0	25.5986	12.4929	0	0	0	0
7.13_664.3503n	1	1	#4626	1	7.1287	664.35	24.21	AVPTVH	único	[1] A(+42.01)	Q80U72|SCRIB_MOUSE	Protein scribble homolog OS=Mus musculus OX=10090 GN=Scrib PE=1 SV=2	Infinity	KO	WT	0.00356545	76.544	7385.89	0	0	6776.59	22767	0	0	1077.83	3393.06	0	0	1	1
42.29_2113.0518n	0	1	#8623	2	42.2914	2113.05	32.98	MAPSTTPVTPAQNNLLQPSF	único		Q61548|AP180_MOUSE	Clathrin coat assembly protein AP180 OS=Mus musculus OX=10090 GN=Snap91 PE=1 SV=1	Infinity	KO	WT	0.00387668	69.3886	1555.74	0	0	4638.12	1584.82	0	0	737.7	236.193	1	0	1	1
6.94_698.3702n	0	1	#26959	1	6.94168	698.37	24.84	RVDPVN	único		P01942|HBA_MOUSE	Hemoglobin subunit alpha OS=Mus musculus OX=10090 GN=Hba PE=1 SV=2	Infinity	KO	WT	0.00404137	54.1652	151.729	0	0	187.231	419.683	0	0	29.7794	62.5471	0	0	0	0
25.37_862.3772n	0	2	#26631,#31409	1,2	25.367	862.377	46.08	FEADPER	único		P06745|G6PI_MOUSE	Glucose-6-phosphate isomerase OS=Mus musculus OX=10090 GN=Gpi PE=1 SV=4	Infinity	WT	KO	0.00440396	40.3659	21.4123	55.048	30.6011	0	0	20.1183	4.20053	0	0	0	0	0	0
5.63_547.2761n	0	1	#48498	1	5.62782	547.276	26.56	VCKAGA	único		P17182|ENOA_MOUSE	Alpha-enolase OS=Mus musculus OX=10090 GN=Eno1 PE=1 SV=3	Infinity	KO	WT	0.00465793	51.8679	73.8771	0	0	93.5636	201.945	0	0	14.8814	30.0966	0	0	0	0
5.99_791.4704n	0	1	#7844	2	5.98557	791.47	48.63	KQAPLVH	único		O08585|CLCA_MOUSE	Clathrin light chain A OS=Mus musculus OX=10090 GN=Clta PE=1 SV=2	Infinity	KO	WT	0.00525425	66.4382	312.214	0	0	331.078	917.776	0	0	52.6584	136.78	0	0	0	0
6.16_1103.5089n	0	1	#25736	1	6.1563	1103.51	47.99	KVNSDEVGGEA	único		P02088|HBB1_MOUSE	Hemoglobin subunit beta-1 OS=Mus musculus OX=10090 GN=Hbb-b1 PE=1 SV=2	Infinity	KO	WT	0.00528447	64.9059	251.58	0	0	272.233	734.088	0	0	43.2991	109.404	0	0	0	0
6.19_646.3151n	0	1	#17337	1	6.19045	646.315	24.36	VWVPM	único	[5] M(+15.99)	P56379|ATP68_MOUSE	ATP synthase subunit ATP5MJ, mitochondrial OS=Mus musculus OX=10090 GN=Atp5mj PE=1 SV=1	Infinity	KO	WT	0.0058308	85.6999	2989.62	0	0	2355.88	9602.61	0	0	374.707	1431.12	0	0	0	2
5.94_1106.4693n	1	1	#26781	1	5.93515	1106.47	40.14	MEVEDNRSQ	único		P55088|AQP4_MOUSE	Aquaporin-4 OS=Mus musculus OX=10090 GN=Aqp4 PE=1 SV=2	Infinity	KO	WT	0.0059126	74.4533	574.364	0	0	1753.49	543.963	0	0	278.896	81.0691	0	0	0	0
17.89_730.3485n	0	1	#59277	1	17.8937	730.348	25.08	RYMVF	único	[3] M(+15.99)			Infinity	KO	WT	0.00683397	69.9733	196.63	0	0	198.68	587.838	0	0	31.6004	87.608	0	0	0	0
46.57_2596.4356n	0	1	#8460	5	46.5733	2596.44	56.96	SALSDLHAHKLRVDPVNFKLLSH	único		P01942|HBA_MOUSE	Hemoglobin subunit alpha OS=Mus musculus OX=10090 GN=Hba PE=1 SV=2	Infinity	WT	KO	0.00779714	40.3876	7.0447	10.0657	18.1131	0	0	3.6787	2.48633	0	0	0	0	0	0
16.73_789.3213n	0	1	#3436	1	16.7343	789.321	25.63	IDMDAPE	único		P63054|PCP4_MOUSE	Calmodulin regulator protein PCP4 OS=Mus musculus OX=10090 GN=Pcp4 PE=3 SV=2	Infinity	KO	WT	0.00796059	74.567	202.164	0	0	191.139	617.518	0	0	30.401	92.0313	0	0	0	0
11.96_558.3367n	0	1	#17996	1	11.9569	558.337	35.99	DAILK	único				Infinity	KO	WT	0.00800413	63.2251	58.513	0	0	64.7073	169.345	0	0	10.2918	25.2381	0	0	0	0
11.96_558.3367n	0	1	#17996	1	11.9569	558.337	35.99	DALLK	único		Q8CAQ8|MIC60_MOUSE	MICOS complex subunit Mic60 OS=Mus musculus OX=10090 GN=Immt PE=1 SV=1	Infinity	KO	WT	0.00800413	63.2251	58.513	0	0	64.7073	169.345	0	0	10.2918	25.2381	0	0	0	0
64.35_547.2620n	0	1	#37997	1	64.3514	547.262	26.07	PSFTP	único		Q9QYR6|MAP1A_MOUSE	Microtubule-associated protein 1A OS=Mus musculus OX=10090 GN=Map1a PE=1 SV=2	Infinity	KO	WT	0.00808645	67.351	87.2529	0	0	257.613	91.3985	0	0	40.9738	13.6215	0	0	0	0
12.37_564.3258n	0	1	#25142	1	12.3666	564.326	34.02	FSIAK	único		Q9Z0F7|SYUG_MOUSE	Gamma-synuclein OS=Mus musculus OX=10090 GN=Sncg PE=1 SV=1	Infinity	KO	WT	0.00824311	73.9156	167.642	0	0	160.044	510.524	0	0	25.4552	76.0855	0	0	0	0
12.37_564.3258n	0	1	#25142	1	12.3666	564.326	34.02	FSLAK	único				Infinity	KO	WT	0.00824311	73.9156	167.642	0	0	160.044	510.524	0	0	25.4552	76.0855	0	0	0	0
6.77_1032.5350n	0	1	#42218	1	6.77095	1032.53	55.02	RVAPEEHPV	único		P63260|ACTG_MOUSE	Actin, cytoplasmic 2 OS=Mus musculus OX=10090 GN=Actg1 PE=1 SV=1	Infinity	KO	WT	0.00833006	85.9616	682.444	0	0	2194.52	535.254	0	0	349.042	79.7711	0	0	1	0
51.08_1505.9012n	1	1	#8379	2	51.0775	1505.9	24.36	AQVPQAPPVLVFKL	único		P05201|AATC_MOUSE	Aspartate aminotransferase, cytoplasmic OS=Mus musculus OX=10090 GN=Got1 PE=1 SV=3	Infinity	WT	KO	0.00881034	62.6629	42.9845	124.061	47.8767	0	0	45.3406	6.5719	0	0	0	0	0	0
4.72_548.1677n	0	1	#11328	1	4.72372	548.168	27.87	DDGGEG	único		P61982|1433G_MOUSE	14-3-3 protein gamma OS=Mus musculus OX=10090 GN=Ywhag PE=1 SV=2	Infinity	KO	WT	0.00973628	68.8259	60.1921	0	0	61.7965	178.972	0	0	9.82883	26.6729	0	0	0	0
11.33_691.2860n	0	1	#18176	1	11.326	691.286	26.3	FAGDDAP	único		P63260|ACTG_MOUSE	Actin, cytoplasmic 2 OS=Mus musculus OX=10090 GN=Actg1 PE=1 SV=1	Infinity	KO	WT	0.0103792	88.8504	427.297	0	0	317.68	1391.51	0	0	50.5276	207.382	0	0	0	0
15.35_603.3268n	0	1	#25952	1	15.3521	603.327	27.11	KTSQV	único	[1] K(+42.01)	P14873|MAP1B_MOUSE	Microtubule-associated protein 1B OS=Mus musculus OX=10090 GN=Map1b PE=1 SV=2	Infinity	KO	WT	0.0105318	91.8206	584.11	0	0	409.73	1926.71	0	0	65.1682	287.146	0	0	0	0
31.12_991.4893n	0	1	#23247	1	31.1165	991.489	28.85	IANLPNGYM	único		Q64332|SYN2_MOUSE	Synapsin-2 OS=Mus musculus OX=10090 GN=Syn2 PE=1 SV=2	Infinity	KO	WT	0.0106421	94.6273	805.369	0	0	2688.51	532.968	0	0	427.612	79.4304	0	0	1	0
14.48_654.3363n	0	1	#4919	1	14.4822	654.336	26.03	EKEIH	único				Infinity	KO	WT	0.0109806	88.7763	345.781	0	0	1125.68	257.438	0	0	179.042	38.3671	0	0	0	0
14.48_654.3363n	0	1	#4919	1	14.4822	654.336	26.03	EKELH	único		Q8BK30|NDUV3_MOUSE	NADH dehydrogenase [ubiquinone] flavoprotein 3, mitochondrial OS=Mus musculus OX=10090 GN=Ndufv3 PE=1 SV=1	Infinity	KO	WT	0.0109806	88.7763	345.781	0	0	1125.68	257.438	0	0	179.042	38.3671	0	0	0	0
14.48_654.3363n	0	1	#4919	1	14.4822	654.336	24.31	QVVYF	único		Q9D6M3|GHC1_MOUSE	Mitochondrial glutamate carrier 1 OS=Mus musculus OX=10090 GN=Slc25a22 PE=1 SV=1	Infinity	KO	WT	0.0109806	88.7763	345.781	0	0	1125.68	257.438	0	0	179.042	38.3671	0	0	0	0
14.48_654.3363n	0	1	#4919	1	14.4822	654.336	46.23	VHITDA	único		Q67BT3|S13A5_MOUSE	Solute carrier family 13 member 5 OS=Mus musculus OX=10090 GN=Slc13a5 PE=2 SV=1	Infinity	KO	WT	0.0109806	88.7763	345.781	0	0	1125.68	257.438	0	0	179.042	38.3671	0	0	0	0
14.48_654.3363n	0	1	#4919	1	14.4822	654.336	46.23	VHLTDA	único		P02088|HBB1_MOUSE	Hemoglobin subunit beta-1 OS=Mus musculus OX=10090 GN=Hbb-b1 PE=1 SV=2	Infinity	KO	WT	0.0109806	88.7763	345.781	0	0	1125.68	257.438	0	0	179.042	38.3671	0	0	0	0
39.17_2744.4305n	0	1	#37164	3	39.1691	2744.43	51.82	LVTLASHHPADFTPAVHASLDKFLAS	único		P01942|HBA_MOUSE	Hemoglobin subunit alpha OS=Mus musculus OX=10090 GN=Hba PE=1 SV=2	Infinity	WT	KO	0.0115	92.5357	459.392	317.6	1519.97	0	0	116.073	208.641	0	0	0	1	0	0
16.50_634.2965n	1	1	#240	1	16.4953	634.296	25.23	YAGSPV	único	[1] Y(+42.01)	Q9QWI6|SRCN1_MOUSE	SRC kinase signaling inhibitor 1 OS=Mus musculus OX=10090 GN=Srcin1 PE=1 SV=2	Infinity	KO	WT	0.0119307	60.9206	18.0841	0	0	51.7485	20.5879	0	0	8.23067	3.0683	0	0	0	0
6.12_824.3202n	0	1	#6794	1	6.12215	824.32	37.62	SYEDSPQ	único		Q91ZZ3|SYUB_MOUSE	Beta-synuclein OS=Mus musculus OX=10090 GN=Sncb PE=1 SV=1	Infinity	KO	WT	0.0120347	92.8425	403.94	0	0	1338.25	277.511	0	0	212.851	41.3586	0	0	0	0
10.35_539.3433n	0	1	#16154	1	10.3536	539.343	26.83	KAKPP	único				Infinity	KO	WT	0.0123424	100.241	946.605	0	0	3235.13	551.288	0	0	514.553	82.1607	0	0	0	0
7.57_707.3607n	0	1	#40711	1	7.57262	707.361	46.82	APAPAAGPG	único		Q9D3D9|ATPD_MOUSE	ATP synthase subunit delta, mitochondrial OS=Mus musculus OX=10090 GN=Atp5f1d PE=1 SV=1	Infinity	KO	WT	0.013204	88.1204	172.38	0	0	129.938	559.582	0	0	20.6669	83.3968	0	0	0	0
6.33_675.2765n	0	1	#6025	1	6.32703	675.276	44.34	DEVGGEA	único		P02088|HBB1_MOUSE	Hemoglobin subunit beta-1 OS=Mus musculus OX=10090 GN=Hbb-b1 PE=1 SV=2	Infinity	KO	WT	0.0134532	97.4103	469.882	0	0	292.459	1587.07	0	0	46.5161	236.527	0	0	0	0
6.21_832.4253n	0	2	#62754,#8593	1,2	6.20753	832.425	29.84	TLASHHPA	único		P01942|HBA_MOUSE	Hemoglobin subunit alpha OS=Mus musculus OX=10090 GN=Hba PE=1 SV=2	Infinity	KO	WT	0.0135395	112.875	4547.24	0	0	1835.73	16353.2	0	0	291.975	2437.19	0	0	0	1
18.71_679.3551n	0	1	#9029	1	18.7132	679.355	47.08	SFPTTK	único		P01942|HBA_MOUSE	Hemoglobin subunit alpha OS=Mus musculus OX=10090 GN=Hba PE=1 SV=2	Infinity	KO	WT	0.0141286	83.619	88.7206	0	0	282.358	72.5245	0	0	44.9095	10.8086	0	0	0	0
8.55_819.3831n	0	1	#14228	1	8.54502	819.383	54.5	YVGSGPPSG	único		P70296|PEBP1_MOUSE	Phosphatidylethanolamine-binding protein 1 OS=Mus musculus OX=10090 GN=Pebp1 PE=1 SV=3	Infinity	KO	WT	0.0143778	70.5989	26.5326	0	0	26.5745	79.5558	0	0	4.22672	11.8565	0	0	0	0
25.38_1540.7464n	0	1	#52495	1	25.3841	1540.75	40.24	MAPSTTPVTPAQNNL	único		Q61548|AP180_MOUSE	Clathrin coat assembly protein AP180 OS=Mus musculus OX=10090 GN=Snap91 PE=1 SV=1	Infinity	KO	WT	0.0154223	92.5395	167.997	0	0	555.853	116.135	0	0	88.4093	17.3081	0	0	0	0
17.43_922.4774n	0	1	#14811	1	17.4335	922.477	37.8	VEFSSGLKG	único		Q03265|ATPA_MOUSE	ATP synthase subunit alpha, mitochondrial OS=Mus musculus OX=10090 GN=Atp5f1a PE=1 SV=1	Infinity	KO	WT	0.0158535	99.4667	334.482	0	0	1139.47	198.458	0	0	181.235	29.577	0	0	0	0
39.31_2283.1893n	0	1	#12197	4	39.3057	2283.19	45.6	NLDLSKFRLPQPSSGRESPR	único		Q8BK30|NDUV3_MOUSE	NADH dehydrogenase [ubiquinone] flavoprotein 3, mitochondrial OS=Mus musculus OX=10090 GN=Ndufv3 PE=1 SV=1	Infinity	WT	KO	0.0161853	103.469	510.473	273.983	1767.91	0	0	100.132	242.676	0	0	0	1	0	0
39.31_2283.1893n	0	1	#12197	4	39.3057	2283.19	25.81	RSLGLGGRSAIEQRSMSINLP	único	[1] R(+42.01)	P20357|MTAP2_MOUSE	Microtubule-associated protein 2 OS=Mus musculus OX=10090 GN=Map2 PE=1 SV=2	Infinity	WT	KO	0.0161853	103.469	510.473	273.983	1767.91	0	0	100.132	242.676	0	0	0	1	0	0
39.48_3490.7465n	0	1	#28663	5	39.4764	3490.75	27.3	VLSGEDKSNIKAAWGKIGGHGAEYGAEALERMF	único		P01942|HBA_MOUSE	Hemoglobin subunit alpha OS=Mus musculus OX=10090 GN=Hba PE=1 SV=2	Infinity	KO	WT	0.0185191	91.4362	86.378	0	0	284.452	61.0604	0	0	45.2425	9.10008	0	0	0	0
47.32_1838.0814n	0	1	#62573	3	47.3246	1838.08	37.21	PIDFPLAPAYAVPKVLK	único		Q8QZT1|THIL_MOUSE	Acetyl-CoA acetyltransferase, mitochondrial OS=Mus musculus OX=10090 GN=Acat1 PE=1 SV=1	Infinity	WT	KO	0.0186107	93.8049	107.33	357.045	72.276	0	0	130.489	9.92111	0	0	0	0	0	0
5.83_653.3541n	0	1	#14994	1	5.8327	653.354	33.08	TSKYR	único		P01942|HBA_MOUSE	Hemoglobin subunit alpha OS=Mus musculus OX=10090 GN=Hba PE=1 SV=2	Infinity	KO	WT	0.0196064	115.435	1369.57	0	0	503.318	4974.98	0	0	80.0536	741.442	0	0	0	0
47.43_2018.0834n	0	1	#15308	3	47.427	2018.08	40.55	SALSDLHAHKLRVDPVNF	único		P01942|HBA_MOUSE	Hemoglobin subunit alpha OS=Mus musculus OX=10090 GN=Hba PE=1 SV=2	Infinity	WT	KO	0.0202218	102.293	203.868	112.812	702.662	0	0	41.2292	96.4524	0	0	0	0	0	0
32.33_1965.9950n	0	1	#49312	2	32.328	1966	26.29	MAPSTTPVTPAQNNLLQPS	único		Q61548|AP180_MOUSE	Clathrin coat assembly protein AP180 OS=Mus musculus OX=10090 GN=Snap91 PE=1 SV=1	Infinity	KO	WT	0.0202631	95.0504	94.5417	0	0	61.9989	316.168	0	0	9.86102	47.1198	0	0	0	0
12.40_775.3838n	0	1	#16661	1	12.4008	775.384	41.26	FTPAAQAA	único		P02088|HBB1_MOUSE	Hemoglobin subunit beta-1 OS=Mus musculus OX=10090 GN=Hbb-b1 PE=1 SV=2	Infinity	KO	WT	0.0214729	121.298	2707.02	0	0	770.383	10057.7	0	0	122.531	1498.94	0	0	0	1
8.41_689.3634n	0	1	#8993	1	8.40842	689.363	35.52	SSGVIDL	único		Q61548|AP180_MOUSE	Clathrin coat assembly protein AP180 OS=Mus musculus OX=10090 GN=Snap91 PE=1 SV=1	Infinity	KO	WT	0.021717	102.428	164.561	0	0	567.496	90.7476	0	0	90.2611	13.5245	0	0	0	0
23.64_597.3282n	0	1	#41542	1	23.6442	597.328	39.3	PVVHF	único		P04370|MBP_MOUSE	Myelin basic protein OS=Mus musculus OX=10090 GN=Mbp PE=1 SV=2	Infinity	KO	WT	0.0229355	81.9542	22.413	0	0	70.8029	18.8492	0	0	11.2613	2.80917	0	0	0	0
5.83_728.3470n	0	1	#6390	1	5.8327	728.347	44.2	DDNIPR	único		O08553|DPYL2_MOUSE	Dihydropyrimidinase-related protein 2 OS=Mus musculus OX=10090 GN=Dpysl2 PE=1 SV=2	Infinity	KO	WT	0.028761	117.398	425.867	0	0	144.684	1558.79	0	0	23.0121	232.312	0	0	0	0
19.00_767.4132n	0	1	#31131	1	19.0027	767.413	46.02	LAHKYH	único		P02088|HBB1_MOUSE	Hemoglobin subunit beta-1 OS=Mus musculus OX=10090 GN=Hbb-b1 PE=1 SV=2	Infinity	KO	WT	0.0290277	89.4545	23.2665	0	0	75.9668	17.099	0	0	12.0826	2.54834	0	0	0	0
21.99_570.3013n	0	1	#3051	1	21.9886	570.301	25.64	IDPVQ	único				Infinity	KO	WT	0.0309534	89.2057	19.8165	0	0	14.6333	64.6327	0	0	2.32745	9.63248	0	0	0	0
21.99_570.3013n	0	1	#3051	1	21.9886	570.301	25.64	LDPVQ	único		P97450|ATP5J_MOUSE	ATP synthase-coupling factor 6, mitochondrial OS=Mus musculus OX=10090 GN=Atp5pf PE=1 SV=1	Infinity	KO	WT	0.0309534	89.2057	19.8165	0	0	14.6333	64.6327	0	0	2.32745	9.63248	0	0	0	0
21.99_570.3013n	0	1	#3051	1	21.9886	570.301	25.81	PTQAI	único	[1] P(+42.01)	P45481|CBP_MOUSE	Histone lysine acetyltransferase CREBBP OS=Mus musculus OX=10090 GN=Crebbp PE=1 SV=3	Infinity	KO	WT	0.0309534	89.2057	19.8165	0	0	14.6333	64.6327	0	0	2.32745	9.63248	0	0	0	0
21.99_570.3013n	0	1	#3051	1	21.9886	570.301	25.81	PTQAL	único	[1] P(+42.01)	P48962|ADT1_MOUSE	ADP/ATP translocase 1 OS=Mus musculus OX=10090 GN=Slc25a4 PE=1 SV=4	Infinity	KO	WT	0.0309534	89.2057	19.8165	0	0	14.6333	64.6327	0	0	2.32745	9.63248	0	0	0	0
21.99_570.3013n	0	1	#3051	1	21.9886	570.301	32.21	VNPTV	único	[1] V(+42.01)	P17742|PPIA_MOUSE	Peptidyl-prolyl cis-trans isomerase A OS=Mus musculus OX=10090 GN=Ppia PE=1 SV=2	Infinity	KO	WT	0.0309534	89.2057	19.8165	0	0	14.6333	64.6327	0	0	2.32745	9.63248	0	0	0	0
38.16_1840.9219n	0	1	#45007	2	38.1625	1840.92	68.33	YSVNVDYSKLKKEGPD	único		Q62425|NDUA4_MOUSE	Cytochrome c oxidase subunit NDUFA4 OS=Mus musculus OX=10090 GN=Ndufa4 PE=1 SV=2	Infinity	KO	WT	0.0310345	114.413	216.348	0	0	782.757	82.6362	0	0	124.499	12.3156	0	0	0	0
60.80_3071.8483n	0	1	#1147	4	60.8019	3071.85	74.65	AKVAVLGASGGIGQPLSLLLKNSPLVSRLTL	único		P08249|MDHM_MOUSE	Malate dehydrogenase, mitochondrial OS=Mus musculus OX=10090 GN=Mdh2 PE=1 SV=3	Infinity	WT	KO	0.0318762	118.375	342.867	111.748	1259.72	0	0	40.8406	172.918	0	0	0	0	0	0
14.62_743.3191n	0	1	#6779	1	14.6188	743.319	41.87	VEMGPPD	único		P05202|AATM_MOUSE	Aspartate aminotransferase, mitochondrial OS=Mus musculus OX=10090 GN=Got2 PE=1 SV=1	Infinity	KO	WT	0.0321264	113.756	177.974	0	0	642.264	69.6331	0	0	102.153	10.3777	0	0	0	0
42.22_2537.4447n	0	1	#9010	5	42.2231	2537.44	31.2	AIKPDGVQRGLVGEIIKRFEQKG	único		P15532|NDKA_MOUSE	Nucleoside diphosphate kinase A OS=Mus musculus OX=10090 GN=Nme1 PE=1 SV=1	Infinity	WT	KO	0.0332942	110.019	103.054	45.7657	366.451	0	0	16.726	50.3017	0	0	0	0	0	0
13.00_1171.6619n	0	1	#55133	3	12.9976	1171.66	35.51	MVRIKAAMPR	único		P97807|FUMH_MOUSE	Fumarate hydratase, mitochondrial OS=Mus musculus OX=10090 GN=Fh PE=1 SV=3	Infinity	KO	WT	0.0337554	126.338	1143.98	0	0	4331.92	244.019	0	0	688.998	36.3672	0	0	1	0
51.15_3548.8463n	0	1	#15112	5	51.1458	3548.85	50.51	MSHLGRPDGVPMPDKYSLEPVAAELKSLLGKDV	único		P09411|PGK1_MOUSE	Phosphoglycerate kinase 1 OS=Mus musculus OX=10090 GN=Pgk1 PE=1 SV=4	Infinity	WT	KO	0.0349419	111.358	103.764	370.94	44.1156	0	0	135.567	6.05562	0	0	1	0	0	0
17.30_619.3596n	0	1	#31760	1	17.2969	619.36	28.18	FELIV	único				Infinity	KO	WT	0.0361266	129.447	1815.08	0	0	307.359	6952.95	0	0	48.8859	1036.23	0	0	0	1
44.83_2209.1927n	0	2	#13836,#5578	3,4	44.8333	2209.19	54.77	PGALSALSDLHAHKLRVDPVN	único		P01942|HBA_MOUSE	Hemoglobin subunit alpha OS=Mus musculus OX=10090 GN=Hba PE=1 SV=2	Infinity	WT	KO	0.0366831	114.36	127.137	48.656	459.891	0	0	17.7823	63.1279	0	0	0	0	0	0
52.68_2539.3915n	0	1	#38730	4	52.6808	2539.39	67.11	KDFTPAAQAAFQKVVAGVATALAHK	único		P02088|HBB1_MOUSE	Hemoglobin subunit beta-1 OS=Mus musculus OX=10090 GN=Hbb-b1 PE=1 SV=2	Infinity	WT	KO	0.0366976	118.518	217.864	70.5663	800.891	0	0	25.7898	109.936	0	0	0	0	0	0
16.32_580.2908n	0	1	#9666	1	16.3245	580.291	27.13	PPPAAS	único	[1] P(+42.01)	Q9QYR6|MAP1A_MOUSE	Microtubule-associated protein 1A OS=Mus musculus OX=10090 GN=Map1a PE=1 SV=2	Infinity	KO	WT	0.0387586	133.444	4653.47	0	0	524.982	18088.9	0	0	83.4991	2695.86	0	0	0	1
10.73_557.3953n	0	1	#45930	1	10.7292	557.395	27.74	KILKG	único				Infinity	KO	WT	0.038831	106.35	46.7274	0	0	23.1759	163.734	0	0	3.68617	24.4019	0	0	0	0
10.73_557.3953n	0	1	#45930	1	10.7292	557.395	27.74	KLIKG	único		Q9ERU9|RBP2_MOUSE	E3 SUMO-protein ligase RanBP2 OS=Mus musculus OX=10090 GN=Ranbp2 PE=1 SV=2	Infinity	KO	WT	0.038831	106.35	46.7274	0	0	23.1759	163.734	0	0	3.68617	24.4019	0	0	0	0
10.73_557.3953n	1	1	#45930	1	10.7292	557.395	27.74	KLLKG	único		Q8BZ03|KPCD2_MOUSE	Serine/threonine-protein kinase D2 OS=Mus musculus OX=10090 GN=Prkd2 PE=1 SV=1	Infinity	KO	WT	0.038831	106.35	46.7274	0	0	23.1759	163.734	0	0	3.68617	24.4019	0	0	0	0
27.02_819.4497n	1	1	#65859	1	27.0216	819.45	24.78	GPPVSGPPL	único		O35643|AP1B1_MOUSE	AP-1 complex subunit beta-1 OS=Mus musculus OX=10090 GN=Ap1b1 PE=1 SV=2	Infinity	KO	WT	0.0460855	93.5335	11.7762	0	0	39.1296	7.97528	0	0	6.22362	1.18859	0	0	0	0
29.38_1145.4669n	0	1	#1110	1	29.3761	1145.47	57.82	ISWYDNEYG	único		P16858|G3P_MOUSE	Glyceraldehyde-3-phosphate dehydrogenase OS=Mus musculus OX=10090 GN=Gapdh PE=1 SV=2	Infinity	WT	KO	0.049937	134.347	2128.69	212.969	8301.8	0	0	77.8335	1139.56	0	0	0	1	0	0

## Sheet: Cerebellum Acetic
Peptide identifier	Ions used in quantitation	Ions	Deconvoluted peptide ions	Deconvoluted charges	Retention time (min)	Neutral mass	Score	Sequence		Modifications	Accession	Description	Max fold change	Highest mean condition	Lowest mean condition	Anova	Maximum CV	media abundancia	20181219_Joana_04_LF_67min_UDMSE_001	20181219_Joana_08_LF_67min_UDMSE_001	20181219_Joana_12_LF_67min_UDMSE_001	20181219_Joana_16_LF_67min_UDMSE_001	20181219_Joana_04_LF_67min_UDMSE_001	20181219_Joana_08_LF_67min_UDMSE_001	20181219_Joana_12_LF_67min_UDMSE_001	20181219_Joana_16_LF_67min_UDMSE_001	20181219_Joana_04_LF_67min_UDMSE_001	20181219_Joana_08_LF_67min_UDMSE_001	20181219_Joana_12_LF_67min_UDMSE_001	20181219_Joana_16_LF_67min_UDMSE_001
6.16_1337.6286n	0	1	#2798	2	6.1563	1337.63	44.33	DGTENKSKFGANA	único		P17182|ENOA_MOUSE	Alpha-enolase OS=Mus musculus OX=10090 GN=Eno1 PE=1 SV=3	1.74478	KO	WT	0.0444122	16.774	13196.7	9492.56	9739.16	14787.5	18767.5	9492.56	2644.52	13340	6897.82	1	1	1	1
19.34_1551.7741n	0	1	#32794	2	19.3443	1551.77	24.69	YNELRVAPEEHPV	único		P63260|ACTG_MOUSE	Actin, cytoplasmic 2 OS=Mus musculus OX=10090 GN=Actg1 PE=1 SV=1	1.92269	WT	KO	0.0494455	17.1453	521.623	769.503	603.095	325.67	388.224	769.503	163.761	293.79	142.688	1	1	0	0
8.92_1350.7045n	0	1	#1887	2	8.92063	1350.7	59.59	NVINGGSHAGNKLA	único		P17182|ENOA_MOUSE	Alpha-enolase OS=Mus musculus OX=10090 GN=Eno1 PE=1 SV=3	2.34853	KO	WT	0.0414078	21.5704	13715.6	8920.61	7463.44	16304.8	22173.7	8920.61	2026.58	14708.7	8149.74	1	1	1	1
18.64_1268.6981n	0	1	#39492	3	18.6449	1268.7	26.27	TGLKPEQVERL	único		P05202|AATM_MOUSE	Aspartate aminotransferase, mitochondrial OS=Mus musculus OX=10090 GN=Got2 PE=1 SV=1	2.46731	KO	WT	0.047611	21.7839	567.351	377.667	276.848	699.856	915.034	377.667	75.1739	631.346	336.312	0	0	0	0
32.96_3355.6252n	0	3	#44705,#8879,#611	3,4,5	32.959	3355.63	52.27	ALFNPDVSWDRKNNPEPWNKLGPNEQYK	único		Q62425|NDUA4_MOUSE	Cytochrome c oxidase subunit NDUFA4 OS=Mus musculus OX=10090 GN=Ndufa4 PE=1 SV=2	2.48363	WT	KO	0.024246	20.1759	17480	25557	24292	11467.3	8603.81	25557	6596.13	10344.7	3162.25	3	0	1	0
10.80_543.3295n	0	1	#11641	1	10.7975	543.329	31.37	LISVA	único	[1] L(+42.01)			2.53548	KO	WT	0.0491438	25.0998	1930.96	1286.2	898.464	2436.77	3102.41	1286.2	243.964	2198.23	1140.26	0	0	1	0
10.80_543.3295n	0	1	#11641	1	10.7975	543.329	31.37	LLSVA	único	[1] L(+42.01)	P63101|1433Z_MOUSE	14-3-3 protein zeta/delta OS=Mus musculus OX=10090 GN=Ywhaz PE=1 SV=1	2.53548	KO	WT	0.0491438	25.0998	1930.96	1286.2	898.464	2436.77	3102.41	1286.2	243.964	2198.23	1140.26	0	0	1	0
21.26_715.4123n	0	1	#2293	1	21.2553	715.412	25.88	DVEILK	único				2.55863	WT	KO	0.0439325	23.5888	171.988	288.569	206.065	85.9214	107.398	288.569	55.9537	77.5104	39.4732	0	1	0	0
16.50_2629.3876n	0	1	#25640	3	16.4953	2629.39	54.29	AKEGVVAAAEKTKQGVTEAAEKTKEG	único		Q91ZZ3|SYUB_MOUSE	Beta-synuclein OS=Mus musculus OX=10090 GN=Sncb PE=1 SV=1	2.59732	WT	KO	0.00795596	10.2018	1351.37	2092.19	1810.64	717	785.639	2092.19	491.653	646.812	288.754	1	1	1	0
8.58_1325.6817n	0	1	#17365	3	8.57915	1325.68	25.89	IRPEIHENYR	único		Q9CR51|VATG1_MOUSE	V-type proton ATPase subunit G 1 OS=Mus musculus OX=10090 GN=Atp6v1g1 PE=1 SV=3	2.60433	KO	WT	0.040571	24.0046	962.083	585.356	482.342	1154.33	1626.31	585.356	130.973	1041.33	597.734	0	0	1	0
21.77_1582.8254n	0	1	#35959	3	21.7675	1582.83	27.25	GFLPRHRDTGILDS	único		P04370|MBP_MOUSE	Myelin basic protein OS=Mus musculus OX=10090 GN=Mbp PE=1 SV=2	2.8349	KO	WT	0.0326174	23.7571	2080.5	989.943	1180.13	3592.7	2559.25	989.943	320.447	3241	940.626	0	1	0	0
44.54_1817.8672n	0	1	#75532	2	44.5439	1817.87	58.28	FGTDAFSSPPRGASPVPE	único		Q61548|AP180_MOUSE	Clathrin coat assembly protein AP180 OS=Mus musculus OX=10090 GN=Snap91 PE=1 SV=1	3.05193	KO	WT	0.00833961	11.5137	138.744	72.7156	64.2505	191.989	226.021	72.7156	17.4463	173.195	83.072	0	0	1	0
19.28_3136.6299n	0	1	#15405	6	19.2761	3136.63	31.06	MLLPATMSDKPDMAEIEKFDKSKLKKT	único	[1] M(+42.01)	P20065|TYB4_MOUSE	Thymosin beta-4 OS=Mus musculus OX=10090 GN=Tmsb4x PE=1 SV=1	3.13398	KO	WT	0.0221951	22.239	1059.88	546.218	479.311	1354.29	1859.7	546.218	130.15	1221.72	683.515	0	0	0	0
8.24_2140.0257n	0	2	#24764,#1434	2,3	8.23768	2140.03	34.14	YGSLPQKSQHGRTQDENPV	único		P04370|MBP_MOUSE	Myelin basic protein OS=Mus musculus OX=10090 GN=Mbp PE=1 SV=2	3.31899	WT	KO	0.00126566	4.75287	10482.3	16535.2	15685.8	5017.16	4690.9	16535.2	4259.24	4526.03	1724.09	2	0	2	1
11.50_944.4098n	0	1	#2876	1	11.4967	944.41	54.95	DVGQTVDDP	único		P18760|COF1_MOUSE	Cofilin-1 OS=Mus musculus OX=10090 GN=Cfl1 PE=1 SV=3	3.82937	WT	KO	0.0186253	21.9518	6438.84	11796.1	8626.14	2405.1	2927.96	11796.1	2342.3	2169.66	1076.14	1	1	1	1
18.44_1357.7810n	0	1	#37468	3	18.44	1357.78	25.58	VKVGVNGFGRIGR	único		P16858|G3P_MOUSE	Glyceraldehyde-3-phosphate dehydrogenase OS=Mus musculus OX=10090 GN=Gapdh PE=1 SV=2	4.62757	KO	WT	0.0423639	39.3157	863.316	350.439	263.194	1025.1	1814.53	350.439	71.4665	924.752	666.913	0	0	1	0
16.67_2365.1290n	0	1	#44857	3	16.666	2365.13	24.34	TDPDAPSRKDPKFREWHHF	único		P70296|PEBP1_MOUSE	Phosphatidylethanolamine-binding protein 1 OS=Mus musculus OX=10090 GN=Pebp1 PE=1 SV=3	6.01876	KO	WT	0.0311966	37.5943	476.214	171.77	99.6248	964.743	668.718	171.77	27.0516	870.304	245.781	0	0	1	0
6.77_953.3614n	0	1	#5227	1	6.77095	953.361	24.75	SYEDSPQE	único		Q91ZZ3|SYUB_MOUSE	Beta-synuclein OS=Mus musculus OX=10090 GN=Sncb PE=1 SV=1	6.79923	WT	KO	0.0362737	43.465	408.052	564.17	858.759	136.799	72.4788	564.17	233.183	123.408	26.6389	0	0	0	0
8.72_1211.7350n	0	1	#13562	3	8.71575	1211.73	58.09	PVVIKNKTWK	único		P14152|MDHC_MOUSE	Malate dehydrogenase, cytoplasmic OS=Mus musculus OX=10090 GN=Mdh1 PE=1 SV=3	6.85994	KO	WT	0.0225185	37.1814	690.019	194.121	157.036	887.792	1521.13	194.121	42.6408	800.885	559.075	0	0	1	1
8.27_2146.1692n	0	1	#49622	3	8.27183	2146.17	66.27	SALSDLHAHKLRVDPVNFK	único		P01942|HBA_MOUSE	Hemoglobin subunit alpha OS=Mus musculus OX=10090 GN=Hba PE=1 SV=2	7.01936	KO	WT	0.0462981	42.308	72.3135	12.6394	23.43	88.9765	164.208	12.6394	6.36207	80.2665	60.3531	0	0	0	0
7.74_833.4163n	0	1	#2118	1	7.74335	833.416	38.99	LTDAEKSA	único		P02089|HBB2_MOUSE	Hemoglobin subunit beta-2 OS=Mus musculus OX=10090 GN=Hbb-b2 PE=1 SV=2	8.87831	WT	KO	0.043291	59.349	355.01	370.34	905.948	69.0167	74.7368	370.34	245.997	62.2606	27.4688	0	0	0	0
21.95_1764.8375n	0	1	#91244	2	21.9545	1764.84	36.92	FKSPDDPSRYITPDQ	único		P17182|ENOA_MOUSE	Alpha-enolase OS=Mus musculus OX=10090 GN=Eno1 PE=1 SV=3	9.69233	KO	WT	0.00230248	13.4304	179.967	31.8788	35.4467	295.286	357.256	31.8788	9.62502	266.38	131.306	0	0	0	0
16.70_4045.9930n	0	1	#62389	5	16.7002	4045.99	36.18	KLRDDKTGVIQTSTEQSFSKEDQKGQEHTIDELKQ	único		P20357|MTAP2_MOUSE	Microtubule-associated protein 2 OS=Mus musculus OX=10090 GN=Map2 PE=1 SV=2	9.76295	KO	WT	0.0290951	53.991	224.73	57.7028	25.8171	441.508	373.892	57.7028	7.01024	398.289	137.42	0	0	1	0
9.35_701.3549n	0	1	#907	1	9.34688	701.355	24.3	LDIVSN	único	[1] L(+42.01)			10.0787	KO	WT	0.0363055	54.9279	2356.7	491.803	359.086	2622.51	5953.38	491.803	97.5044	2365.79	2188.11	0	0	1	1
9.07_1002.4282n	0	1	#19477	1	9.0737	1002.43	45.12	ADIDGDGQVN	único		P0DP26|CALM1_MOUSE	Calmodulin-1 OS=Mus musculus OX=10090 GN=Calm1 PE=1 SV=1	13.3529	KO	WT	0.031477	49.0097	2891.39	518.791	287.01	3515.47	7244.27	518.791	77.9332	3171.34	2662.56	0	0	1	1
17.43_922.4774n	0	1	#14811	1	17.4335	922.477	37.8	VEFSSGLKG	único		Q03265|ATPA_MOUSE	ATP synthase subunit alpha, mitochondrial OS=Mus musculus OX=10090 GN=Atp5f1a PE=1 SV=1	14.1722	WT	KO	0.0436223	69.0874	271.411	754.748	259.343	39.525	32.0301	754.748	70.4206	35.6558	11.7724	0	0	0	0
10.18_920.4712n	0	1	#62333	1	10.1828	920.471	25.01	AAAAPAPAAGPG	único		Q9D3D9|ATPD_MOUSE	ATP synthase subunit delta, mitochondrial OS=Mus musculus OX=10090 GN=Atp5f1d PE=1 SV=1	19.9426	KO	WT	0.031166	56.1286	554.023	73.9077	31.9098	701.422	1408.85	73.9077	8.66464	632.759	517.811	0	0	1	0
19.04_1873.8764n	0	1	#16679	2	19.0368	1873.88	50.36	SSGAHGEEGSARMWKALT	único		P43024|CX6A1_MOUSE	Cytochrome c oxidase subunit 6A1, mitochondrial OS=Mus musculus OX=10090 GN=Cox6a1 PE=1 SV=2	20.8454	KO	WT	0.00507931	27.2557	156.887	15.6972	13.0295	241.706	357.114	15.6972	3.53797	218.045	131.254	0	0	1	1
5.99_1077.4691n	0	1	#74317	1	5.98557	1077.47	38.09	QEVDEPPQH	único		P70296|PEBP1_MOUSE	Phosphatidylethanolamine-binding protein 1 OS=Mus musculus OX=10090 GN=Pebp1 PE=1 SV=3	30.7951	KO	WT	0.0190861	62.7457	611.562	21.4011	55.5368	1029.22	1340.09	21.4011	15.0802	928.468	492.537	0	0	1	1
20.95_671.3840n	0	1	#19809	1	20.9479	671.384	33.31	VIGAVVD	único		P56480|ATPB_MOUSE	ATP synthase subunit beta, mitochondrial OS=Mus musculus OX=10090 GN=Atp5f1b PE=1 SV=2	87.3656	KO	WT	0.043618	141.421	39.6642	0	1.79546	121.057	35.8041	0	0.48753	109.207	13.1594	0	0	0	0
13.41_803.4336n	0	1	#93203	1	13.4073	803.434	32.8	SLSNKLT	único	[1] S(+42.01)	P09411|PGK1_MOUSE	Phosphoglycerate kinase 1 OS=Mus musculus OX=10090 GN=Pgk1 PE=1 SV=4	96.6223	KO	WT	0.0389849	140.724	81.6918	3.33901	0.00825057	130.681	192.739	3.33901	0.00224032	117.888	70.8394	0	0	0	0
23.68_739.3787n	0	1	#61542	1	23.6783	739.379	25.81	PEILPDG	único		P05064|ALDOA_MOUSE	Fructose-bisphosphate aldolase A OS=Mus musculus OX=10090 GN=Aldoa PE=1 SV=2	5172.65	KO	WT	0.00205656	141.421	598.606	0.462811	0	894.604	1499.36	0.462811	0	807.031	551.074	0	0	1	1
16.67_715.3685n	0	1	#75633	1	16.666	715.369	24.59	RMIAPE	único				Infinity	KO	WT	1.80529e-05	4.27928	310.411	0	0	602.037	639.608	0	0	543.103	235.082	0	0	1	0
16.67_715.3685n	1	1	#75633	1	16.666	715.369	24.59	RMLAPE	único		P53810|PIPNA_MOUSE	Phosphatidylinositol transfer protein alpha isoform OS=Mus musculus OX=10090 GN=Pitpna PE=1 SV=2	Infinity	KO	WT	1.80529e-05	4.27928	310.411	0	0	602.037	639.608	0	0	543.103	235.082	0	0	1	0
45.24_3338.7142n	0	1	#26507	3	45.2431	3338.71	37.65	VTVDELGKVLTPTQVMNRPSSISWDGLDPGK	único		P70296|PEBP1_MOUSE	Phosphatidylethanolamine-binding protein 1 OS=Mus musculus OX=10090 GN=Pebp1 PE=1 SV=3	Infinity	KO	WT	5.60189e-05	8.47495	758.613	0	0	1608.15	1426.3	0	0	1450.73	524.224	0	0	1	0
42.05_566.2505n	0	1	#9043	1	42.0524	566.25	25.74	KCCLT	único				Infinity	KO	WT	0.00016168	6.11063	7.43105	0	0	15.5043	14.2199	0	0	13.9865	5.22639	0	0	0	0
21.60_2724.4428n	0	1	#61157	3	21.5968	2724.44	30.67	DSTHGKFNGTVKAENGKLVINGKPIT	único		P16858|G3P_MOUSE	Glyceraldehyde-3-phosphate dehydrogenase OS=Mus musculus OX=10090 GN=Gapdh PE=1 SV=2	Infinity	KO	WT	0.000343461	16.1817	123.946	0	0	276.257	219.529	0	0	249.214	80.6856	0	0	0	0
18.90_903.4097n	1	1	#229	1	18.9002	903.41	25.95	ADPRQEF	único	[1] A(+42.01)	P10637|TAU_MOUSE	Microtubule-associated protein tau OS=Mus musculus OX=10090 GN=Mapt PE=1 SV=3	Infinity	WT	KO	0.000477465	25.1584	949.342	2236.45	1560.91	0	0	2236.45	423.842	0	0	1	2	0	0
39.03_2346.0981n	0	1	#10126	2	39.0325	2346.1	37.82	AEAAAAPAPAAGPGQMSFTFASPTQ	único		Q9D3D9|ATPD_MOUSE	ATP synthase subunit delta, mitochondrial OS=Mus musculus OX=10090 GN=Atp5f1d PE=1 SV=1	Infinity	WT	KO	0.00049001	10.4202	6.95785	14.941	12.8904	0	0	14.941	3.50018	0	0	0	1	0	0
19.11_520.2665n	0	1	#32095	1	19.1051	520.267	27.68	FAGNI	único				Infinity	KO	WT	0.00127781	27.2672	59.6995	0	0	142.42	96.3779	0	0	128.478	35.4228	0	0	0	0
19.11_520.2665n	0	1	#32095	1	19.1051	520.267	27.68	FAGNL	único		P48962|ADT1_MOUSE	ADP/ATP translocase 1 OS=Mus musculus OX=10090 GN=Slc25a4 PE=1 SV=4	Infinity	KO	WT	0.00127781	27.2672	59.6995	0	0	142.42	96.3779	0	0	128.478	35.4228	0	0	0	0
20.32_631.3369n	0	1	#65069	1	20.317	631.337	31.6	IWDKA	único		O08553|DPYL2_MOUSE	Dihydropyrimidinase-related protein 2 OS=Mus musculus OX=10090 GN=Dpysl2 PE=1 SV=2	Infinity	KO	WT	0.00208784	27.4178	18.5715	0	0	29.9419	44.344	0	0	27.0109	16.2982	0	0	0	0
20.32_631.3369n	0	1	#65069	1	20.317	631.337	31.6	LWDKA	único				Infinity	KO	WT	0.00208784	27.4178	18.5715	0	0	29.9419	44.344	0	0	27.0109	16.2982	0	0	0	0
64.47_575.2960n	0	1	#1786	1	64.4688	575.296	26.38	FATVP	único	[1] F(+42.01)			Infinity	KO	WT	0.00266063	52.2919	491.319	0	0	1345.98	619.299	0	0	1214.22	227.617	0	0	0	0
25.38_1540.7464n	0	1	#52495	1	25.3841	1540.75	40.24	MAPSTTPVTPAQNNL	único		Q61548|AP180_MOUSE	Clathrin coat assembly protein AP180 OS=Mus musculus OX=10090 GN=Snap91 PE=1 SV=1	Infinity	KO	WT	0.00313054	55.2473	425.395	0	0	1183.16	518.423	0	0	1067.34	190.541	0	0	1	0
29.94_602.3435n	0	1	#12840	1	29.939	602.343	33.39	FVALPG	único		P43024|CX6A1_MOUSE	Cytochrome c oxidase subunit 6A1, mitochondrial OS=Mus musculus OX=10090 GN=Cox6a1 PE=1 SV=2	Infinity	WT	KO	0.00406565	31.6058	8.90486	21.7899	13.8295	0	0	21.7899	3.75519	0	0	0	1	0	0
20.73_535.2651n	0	1	#3630	1	20.7268	535.265	44.11	IAGFE	único				Infinity	KO	WT	0.00481816	41.9341	21.0355	0	0	54.5458	29.5961	0	0	49.2062	10.8778	0	0	0	0
20.73_535.2651n	0	1	#3630	1	20.7268	535.265	44.11	LAGFE	único		Q03265|ATPA_MOUSE	ATP synthase subunit alpha, mitochondrial OS=Mus musculus OX=10090 GN=Atp5f1a PE=1 SV=1	Infinity	KO	WT	0.00481816	41.9341	21.0355	0	0	54.5458	29.5961	0	0	49.2062	10.8778	0	0	0	0
20.73_583.3691n	0	1	#19496	1	20.7268	583.369	25.8	VPQIK	único		Q9DBJ1|PGAM1_MOUSE	Phosphoglycerate mutase 1 OS=Mus musculus OX=10090 GN=Pgam1 PE=1 SV=3	Infinity	KO	WT	0.0049745	30.8557	5.78701	0	0	14.0993	9.04876	0	0	12.7191	3.32578	0	0	0	0
20.73_583.3691n	0	1	#19496	1	20.7268	583.369	25.8	VPQLK	único		P10637|TAU_MOUSE	Microtubule-associated protein tau OS=Mus musculus OX=10090 GN=Mapt PE=1 SV=3	Infinity	KO	WT	0.0049745	30.8557	5.78701	0	0	14.0993	9.04876	0	0	12.7191	3.32578	0	0	0	0
16.84_1199.5846n	0	1	#68665	1	16.8367	1199.58	33.44	MAPSTTPVTPAQ	único		Q61548|AP180_MOUSE	Clathrin coat assembly protein AP180 OS=Mus musculus OX=10090 GN=Snap91 PE=1 SV=1	Infinity	KO	WT	0.00707858	67.2722	128.873	0	0	380.352	135.139	0	0	343.119	49.6692	0	0	1	0
18.30_1107.4728n	0	1	#3074	1	18.3035	1107.47	46.63	DVGQTVDDPY	único		P18760|COF1_MOUSE	Cofilin-1 OS=Mus musculus OX=10090 GN=Cfl1 PE=1 SV=3	Infinity	WT	KO	0.00826414	89.3182	1098.7	809.575	3585.21	0	0	809.575	973.51	0	0	1	1	0	0
23.71_628.3467n	0	1	#37060	1	23.7125	628.347	26.7	EKPIT	único	[1] E(+42.01)			Infinity	KO	WT	0.010734	46.2512	6.741	0	0	9.07277	17.8912	0	0	8.18463	6.57574	0	0	0	0
23.71_628.3467n	0	1	#37060	1	23.7125	628.347	26.7	EKPLT	único	[1] E(+42.01)	P14873|MAP1B_MOUSE	Microtubule-associated protein 1B OS=Mus musculus OX=10090 GN=Map1b PE=1 SV=2	Infinity	KO	WT	0.010734	46.2512	6.741	0	0	9.07277	17.8912	0	0	8.18463	6.57574	0	0	0	0
39.34_2604.3272n	0	1	#32262	2	39.3398	2604.33	25.89	IQLPKEESTETPDIPAIPSDVTQP	único		P20357|MTAP2_MOUSE	Microtubule-associated protein 2 OS=Mus musculus OX=10090 GN=Map2 PE=1 SV=2	Infinity	KO	WT	0.0170586	100.479	292.378	0	0	1000.22	169.292	0	0	902.308	62.2215	0	0	2	0
38.13_443.2384n	0	1	#75535	1	38.1284	443.238	39.45	PGAIS	único				Infinity	KO	WT	0.0200817	105.664	310.812	0	0	1086.08	157.174	0	0	979.759	57.7678	0	0	1	0
38.13_443.2384n	0	1	#75535	1	38.1284	443.238	39.45	PGALS	único		P01942|HBA_MOUSE	Hemoglobin subunit alpha OS=Mus musculus OX=10090 GN=Hba PE=1 SV=2	Infinity	KO	WT	0.0200817	105.664	310.812	0	0	1086.08	157.174	0	0	979.759	57.7678	0	0	1	0
26.66_1266.6646n	0	1	#93733	3	26.6638	1266.66	46.32	SAAKAIADHIRD	único		P14152|MDHC_MOUSE	Malate dehydrogenase, cytoplasmic OS=Mus musculus OX=10090 GN=Mdh1 PE=1 SV=3	Infinity	KO	WT	0.0211907	101.3	157.173	0	0	539.513	89.1799	0	0	486.7	32.7772	0	0	1	0
18.27_806.4360n	0	1	#40848	1	18.2693	806.436	25.6	HVVPDQL	único		P34884|MIF_MOUSE	Macrophage migration inhibitory factor OS=Mus musculus OX=10090 GN=Mif PE=1 SV=2	Infinity	KO	WT	0.0249704	75.1225	11.5534	0	0	35.3811	10.8326	0	0	31.9176	3.98141	0	0	0	0
41.25_823.4857n	0	1	#13071	1	41.2505	823.486	26.87	LNLPTGIP	único		Q9DBJ1|PGAM1_MOUSE	Phosphoglycerate mutase 1 OS=Mus musculus OX=10090 GN=Pgam1 PE=1 SV=3	Infinity	WT	KO	0.0266338	111.782	255.644	915.422	107.156	0	0	915.422	29.0965	0	0	0	0	0	0
34.65_752.3769n	0	1	#9157	1	34.6485	752.377	29.55	FVYPID	único				Infinity	WT	KO	0.0300076	95.1255	33.6	112.401	21.9986	0	0	112.401	5.9734	0	0	0	0	0	0
34.65_752.3769n	0	1	#9157	1	34.6485	752.377	29.55	FVYPLD	único		P48962|ADT1_MOUSE	ADP/ATP translocase 1 OS=Mus musculus OX=10090 GN=Slc25a4 PE=1 SV=4	Infinity	WT	KO	0.0300076	95.1255	33.6	112.401	21.9986	0	0	112.401	5.9734	0	0	0	0	0	0
47.78_3629.8354n	0	1	#15450	4	47.7847	3629.84	32.63	YAGVTVDELGKVLTPTQVMNRPSSISWDGLDPGK	único		P70296|PEBP1_MOUSE	Phosphatidylethanolamine-binding protein 1 OS=Mus musculus OX=10090 GN=Pebp1 PE=1 SV=3	Infinity	KO	WT	0.031414	115.309	233.924	0	0	849.31	86.3848	0	0	766.17	31.7499	0	0	0	0
36.30_849.4156n	0	2	#1032,#75012	1,2	36.3031	849.416	48.81	PWTQRY	único		P02088|HBB1_MOUSE	Hemoglobin subunit beta-1 OS=Mus musculus OX=10090 GN=Hbb-b1 PE=1 SV=2	Infinity	WT	KO	0.0386263	112.059	84.0204	301.192	34.8896	0	0	301.192	9.47374	0	0	0	1	0	0
19.21_657.3705n	0	1	#79896	1	19.2078	657.371	25.94	PKATSI	único	[1] P(+42.01)			Infinity	KO	WT	0.0400426	97.9479	21.533	0	0	72.8933	13.2386	0	0	65.7577	4.86573	0	0	0	0
